# Supplementary material for: Mechanistic investigation of Shuanghuanglian against infectious bronchitis in chickens: a network pharmacology and molecular dynamics study
Source: Front Vet Sci. 2025 Mar 12;12:1557850. doi: 10.3389/fvets.2025.1557850 (PMC11936991; doi:10.3389/fvets.2025.1557850)
Supplement: Supplementary file 1 [file Data_Sheet_1.ZIP]

Archive with 10 entries (9 files):
- Supplementary Table/
- Supplementary Table/table 1.xls
- Supplementary Table/table 2.csv
- Supplementary Table/table 3.xlsx
- Supplementary Table/table 4.xlsx
- Supplementary Table/table 5.csv
- Supplementary Table/table 6.xls
- Supplementary Table/table 7.xls
- Supplementary Table/table 8.csv
- Supplementary Table/table 9.csv
