# Supplementary material for: Mechanistic investigation of Shuanghuanglian against infectious bronchitis in chickens: a network pharmacology and molecular dynamics study
Source: Front Vet Sci. 2025 Mar 12;12:1557850. doi: 10.3389/fvets.2025.1557850 (PMC11936991; doi:10.3389/fvets.2025.1557850)
Supplement: Supplementary file 1 [file Data_Sheet_1.ZIP › Supplementary Table/table 1.xls]

Drug	MolId	MolName	TargetName	Symbol
JYH	MOL002773	beta-carotene	Apoptosis regulator Bcl-2	BCL2		IL10	JYH	beta-carotene	BCL2
JYH	MOL002773	beta-carotene	Caveolin-1	CAV1		IFNG	JYH	beta-carotene	CAV1
JYH	MOL000358	beta-sitosterol	Muscarinic acetylcholine receptor M3	CHRM3		IL6	0	0	0
JYH	MOL000358	beta-sitosterol	Muscarinic acetylcholine receptor M4	CHRM4		CXCL8	0	0	0
JYH	MOL000358	beta-sitosterol	Muscarinic acetylcholine receptor M2	CHRM2		TP53	0	0	0
JYH	MOL000358	beta-sitosterol	Neuronal acetylcholine receptor subunit alpha-2	CHRNA2		EGFR	0	0	0
JYH	MOL000358	beta-sitosterol	Apoptosis regulator Bcl-2	BCL2		CD40LG	JYH	beta-sitosterol	BCL2
JYH	MOL000422	kaempferol	Muscarinic acetylcholine receptor M2	CHRM2		BCL2	0	0	0
JYH	MOL000422	kaempferol	Apoptosis regulator Bcl-2	BCL2		RELA	JYH	kaempferol	BCL2
JYH	MOL000449	Stigmasterol	Muscarinic acetylcholine receptor M3	CHRM3		NOS2	0	0	0
JYH	MOL000449	Stigmasterol	Muscarinic acetylcholine receptor M2	CHRM2		CCND1	0	0	0
JYH	MOL000006	luteolin	G1/S-specific cyclin-D1	CCND1		MYC	JYH	luteolin	CCND1
JYH	MOL000098	quercetin	G1/S-specific cyclin-D1	CCND1		IRF1	JYH	quercetin	CCND1
JYH	MOL000098	quercetin	Apoptosis regulator Bcl-2	BCL2		HMOX1	JYH	quercetin	BCL2
JYH	MOL000098	quercetin	Caveolin-1	CAV1		CHUK	JYH	quercetin	CAV1
JYH	MOL000098	quercetin	Collagen alpha-1(III) chain	COL3A1		CAV1	0	0	0
JYH	MOL001494	Mandenol	Prostaglandin G/H synthase 2	PTGS2		HIF1A	JYH	Mandenol	PTGS2
JYH	MOL002914	Eriodyctiol (flavanone)	Prostaglandin G/H synthase 2	PTGS2		RB1	JYH	Eriodyctiol (flavanone)	PTGS2
JYH	MOL002914	Eriodyctiol (flavanone)	Calmodulin	CALM		RAF1	0	0	0
JYH	MOL003006	(-)-(3R,8S,9R,9aS,10aS)-9-ethenyl-8-(beta-D-glucopyranosyloxy)-2,3,9,9a,10,10a-hexahydro-5-oxo-5H,8H-pyrano[4,3-d]oxazolo[3,2-a]pyridine-3-carboxylic acid_qt	Prostaglandin G/H synthase 2	PTGS2		PTGS2	JYH	(-)-(3R,8S,9R,9aS,10aS)-9-ethenyl-8-(beta-D-glucopyranosyloxy)-2,3,9,9a,10,10a-hexahydro-5-oxo-5H,8H-pyrano[4,3-d]oxazolo[3,2-a]pyridine-3-carboxylic acid_qt	PTGS2
JYH	MOL003006	(-)-(3R,8S,9R,9aS,10aS)-9-ethenyl-8-(beta-D-glucopyranosyloxy)-2,3,9,9a,10,10a-hexahydro-5-oxo-5H,8H-pyrano[4,3-d]oxazolo[3,2-a]pyridine-3-carboxylic acid_qt	Gamma-aminobutyric acid receptor subunit alpha-1	GABRA1		PARP1	0	0	0
JYH	MOL003014	secologanic dibutylacetal_qt	Estrogen receptor	ESR1		VEGFA	JYH	secologanic dibutylacetal_qt	ESR1
JYH	MOL003014	secologanic dibutylacetal_qt	Prostaglandin G/H synthase 2	PTGS2		SOD1	JYH	secologanic dibutylacetal_qt	PTGS2
JYH	MOL002773	beta-carotene	Vascular endothelial growth factor A	VEGFA		ESR1	JYH	beta-carotene	VEGFA
JYH	MOL002773	beta-carotene	72 kDa type IV collagenase	MMP2		PCNA	0	0	0
JYH	MOL002773	beta-carotene	Prostaglandin G/H synthase 2	PTGS2		FN1	JYH	beta-carotene	PTGS2
JYH	MOL002773	beta-carotene	Heme oxygenase 1	HMOX1		PGR	JYH	beta-carotene	HMOX1
JYH	MOL002773	beta-carotene	Cytochrome P450 1A2	CYP1A2		FASN	JYH	beta-carotene	CYP1A2
JYH	MOL002773	beta-carotene	Myc proto-oncogene protein	MYC		HSPB1	JYH	beta-carotene	MYC
JYH	MOL002773	beta-carotene	Caspase-7	CASP7		E2F1	0	0	0
JYH	MOL002773	beta-carotene	Gap junction alpha-1 protein	GJA1		TYR	JYH	beta-carotene	GJA1
JYH	MOL003036	ZINC03978781	Progesterone receptor	PGR		GJA1	JYH	ZINC03978781	PGR
JYH	MOL003036	ZINC03978781	Mineralocorticoid receptor	NR3C2		CTSD	JYH	ZINC03978781	NR3C2
JYH	MOL003044	Chryseriol	Nitric oxide synthase, inducible	NOS2		CHEK1	JYH	Chryseriol	NOS2
JYH	MOL003044	Chryseriol	Estrogen receptor	ESR1		IGF2	JYH	Chryseriol	ESR1
JYH	MOL003044	Chryseriol	Prostaglandin G/H synthase 2	PTGS2		COL1A1	JYH	Chryseriol	PTGS2
JYH	MOL003044	Chryseriol	Serine/threonine-protein kinase Chk1	CHEK1		ODC1	JYH	Chryseriol	CHEK1
JYH	MOL003044	Chryseriol	Calmodulin	CALM		CYP1A2	0	0	0
JYH	MOL003095	5-hydroxy-7-methoxy-2-(3,4,5-trimethoxyphenyl)chromone	Nitric oxide synthase, inducible	NOS2		TOP2A	JYH	5-hydroxy-7-methoxy-2-(3,4,5-trimethoxyphenyl)chromone	NOS2
JYH	MOL003095	5-hydroxy-7-methoxy-2-(3,4,5-trimethoxyphenyl)chromone	Estrogen receptor	ESR1		NR3C2	JYH	5-hydroxy-7-methoxy-2-(3,4,5-trimethoxyphenyl)chromone	ESR1
JYH	MOL003095	5-hydroxy-7-methoxy-2-(3,4,5-trimethoxyphenyl)chromone	Prostaglandin G/H synthase 2	PTGS2			JYH	5-hydroxy-7-methoxy-2-(3,4,5-trimethoxyphenyl)chromone	PTGS2
JYH	MOL003095	5-hydroxy-7-methoxy-2-(3,4,5-trimethoxyphenyl)chromone	Estrogen receptor beta	ESR2			0	0	0
JYH	MOL003095	5-hydroxy-7-methoxy-2-(3,4,5-trimethoxyphenyl)chromone	Serine/threonine-protein kinase Chk1	CHEK1			JYH	5-hydroxy-7-methoxy-2-(3,4,5-trimethoxyphenyl)chromone	CHEK1
JYH	MOL003095	5-hydroxy-7-methoxy-2-(3,4,5-trimethoxyphenyl)chromone	Calmodulin	CALM			0	0	0
JYH	MOL003111	Centauroside_qt	Estrogen receptor	ESR1			JYH	Centauroside_qt	ESR1
JYH	MOL003117	Ioniceracetalides B_qt	Nitric oxide synthase, inducible	NOS2			JYH	Ioniceracetalides B_qt	NOS2
JYH	MOL003117	Ioniceracetalides B_qt	Prostaglandin G/H synthase 2	PTGS2			JYH	Ioniceracetalides B_qt	PTGS2
JYH	MOL003117	Ioniceracetalides B_qt	Gamma-aminobutyric acid receptor subunit alpha-1	GABRA1			0	0	0
JYH	MOL000358	beta-sitosterol	Progesterone receptor	PGR			JYH	beta-sitosterol	PGR
JYH	MOL000358	beta-sitosterol	Prostaglandin G/H synthase 2	PTGS2			JYH	beta-sitosterol	PTGS2
JYH	MOL000358	beta-sitosterol	Gamma-aminobutyric acid receptor subunit alpha-1	GABRA1			0	0	0
JYH	MOL000422	kaempferol	Nitric oxide synthase, inducible	NOS2			JYH	kaempferol	NOS2
JYH	MOL000422	kaempferol	Prostaglandin G/H synthase 2	PTGS2			JYH	kaempferol	PTGS2
JYH	MOL000422	kaempferol	Progesterone receptor	PGR			JYH	kaempferol	PGR
JYH	MOL000422	kaempferol	Acetylcholinesterase	ACHE			0	0	0
JYH	MOL000422	kaempferol	Gamma-aminobutyric acid receptor subunit alpha-1	GABRA1			0	0	0
JYH	MOL000422	kaempferol	Calmodulin	CALM			0	0	0
JYH	MOL000422	kaempferol	Transcription factor p65	RELA			JYH	kaempferol	RELA
JYH	MOL000422	kaempferol	Heme oxygenase 1	HMOX1			JYH	kaempferol	HMOX1
JYH	MOL000422	kaempferol	Cytochrome P450 1A2	CYP1A2			JYH	kaempferol	CYP1A2
JYH	MOL000422	kaempferol	Hyaluronan synthase 2	HAS2			0	0	0
JYH	MOL000422	kaempferol	Type I iodothyronine deiodinase	DIO1			0	0	0
JYH	MOL000449	Stigmasterol	Progesterone receptor	PGR			JYH	Stigmasterol	PGR
JYH	MOL000449	Stigmasterol	Mineralocorticoid receptor	NR3C2			JYH	Stigmasterol	NR3C2
JYH	MOL000449	Stigmasterol	Prostaglandin G/H synthase 2	PTGS2			JYH	Stigmasterol	PTGS2
JYH	MOL000449	Stigmasterol	Urokinase-type plasminogen activator	PLAU			0	0	0
JYH	MOL000449	Stigmasterol	Gamma-aminobutyric acid receptor subunit alpha-1	GABRA1			0	0	0
JYH	MOL000006	luteolin	Prostaglandin G/H synthase 2	PTGS2			JYH	luteolin	PTGS2
JYH	MOL000006	luteolin	Transcription factor p65	RELA			JYH	luteolin	RELA
JYH	MOL000006	luteolin	Epidermal growth factor receptor	EGFR			JYH	luteolin	EGFR
JYH	MOL000006	luteolin	Vascular endothelial growth factor A	VEGFA			JYH	luteolin	VEGFA
JYH	MOL000006	luteolin	Bcl-2-like protein 1	BCL2L1			0	0	0
JYH	MOL000006	luteolin	72 kDa type IV collagenase	MMP2			0	0	0
JYH	MOL000006	luteolin	Interleukin-10	IL10			JYH	luteolin	IL10
JYH	MOL000006	luteolin	Retinoblastoma-associated protein	RB1			JYH	luteolin	RB1
JYH	MOL000006	luteolin	Interleukin-6	IL6			JYH	luteolin	IL6
JYH	MOL000006	luteolin	Cellular tumor antigen p53	TP53			JYH	luteolin	TP53
JYH	MOL000006	luteolin	NF-kappa-B inhibitor alpha	NFKBIA			0	0	0
JYH	MOL000006	luteolin	Proliferating cell nuclear antigen	PCNA			JYH	luteolin	PCNA
JYH	MOL000006	luteolin	Heme oxygenase 1	HMOX1			JYH	luteolin	HMOX1
JYH	MOL000006	luteolin	Caspase-7	CASP7			0	0	0
JYH	MOL000006	luteolin	Tyrosinase	TYR			JYH	luteolin	TYR
JYH	MOL000006	luteolin	Interferon gamma	IFNG			JYH	luteolin	IFNG
JYH	MOL000006	luteolin	DNA topoisomerase 2-alpha	TOP2A			JYH	luteolin	TOP2A
JYH	MOL000006	luteolin	CD40 ligand	CD40LG			JYH	luteolin	CD40LG
JYH	MOL000006	luteolin	Kinetochore protein Nuf2	NUF2			0	0	0
JYH	MOL000098	quercetin	Prostaglandin G/H synthase 2	PTGS2			JYH	quercetin	PTGS2
JYH	MOL000098	quercetin	Acetylcholinesterase	ACHE			0	0	0
JYH	MOL000098	quercetin	Gamma-aminobutyric acid receptor subunit alpha-1	GABRA1			0	0	0
JYH	MOL000098	quercetin	Transcription factor p65	RELA			JYH	quercetin	RELA
JYH	MOL000098	quercetin	Epidermal growth factor receptor	EGFR			JYH	quercetin	EGFR
JYH	MOL000098	quercetin	Vascular endothelial growth factor A	VEGFA			JYH	quercetin	VEGFA
JYH	MOL000098	quercetin	Bcl-2-like protein 1	BCL2L1			0	0	0
JYH	MOL000098	quercetin	Urokinase-type plasminogen activator	PLAU			0	0	0
JYH	MOL000098	quercetin	72 kDa type IV collagenase	MMP2			0	0	0
JYH	MOL000098	quercetin	Interleukin-10	IL10			JYH	quercetin	IL10
JYH	MOL000098	quercetin	Retinoblastoma-associated protein	RB1			JYH	quercetin	RB1
JYH	MOL000098	quercetin	Interleukin-6	IL6			JYH	quercetin	IL6
JYH	MOL000098	quercetin	Cellular tumor antigen p53	TP53			JYH	quercetin	TP53
JYH	MOL000098	quercetin	NF-kappa-B inhibitor alpha	NFKBIA			0	0	0
JYH	MOL000098	quercetin	Ornithine decarboxylase	ODC1			JYH	quercetin	ODC1
JYH	MOL000098	quercetin	RAF proto-oncogene serine/threonine-protein kinase	RAF1			JYH	quercetin	RAF1
JYH	MOL000098	quercetin	Superoxide dismutase [Cu-Zn]	SOD1			JYH	quercetin	SOD1
JYH	MOL000098	quercetin	Hypoxia-inducible factor 1-alpha	HIF1A			JYH	quercetin	HIF1A
JYH	MOL000098	quercetin	Heme oxygenase 1	HMOX1			JYH	quercetin	HMOX1
JYH	MOL000098	quercetin	Cytochrome P450 1A2	CYP1A2			JYH	quercetin	CYP1A2
JYH	MOL000098	quercetin	Myc proto-oncogene protein	MYC			JYH	quercetin	MYC
JYH	MOL000098	quercetin	Gap junction alpha-1 protein	GJA1			JYH	quercetin	GJA1
JYH	MOL000098	quercetin	Interleukin-8	CXCL8			JYH	quercetin	CXCL8
JYH	MOL000098	quercetin	Heat shock protein beta-1	HSPB1			JYH	quercetin	HSPB1
JYH	MOL000098	quercetin	Collagen alpha-1(I) chain	COL1A1			JYH	quercetin	COL1A1
JYH	MOL000098	quercetin	Interferon gamma	IFNG			JYH	quercetin	IFNG
JYH	MOL000098	quercetin	DNA topoisomerase 2-alpha	TOP2A			JYH	quercetin	TOP2A
JYH	MOL000098	quercetin	Hyaluronan synthase 2	HAS2			0	0	0
JYH	MOL000098	quercetin	Poly [ADP-ribose] polymerase 1	PARP1			JYH	quercetin	PARP1
JYH	MOL000098	quercetin	Heat shock factor protein 1	HSF1			0	0	0
JYH	MOL000098	quercetin	Inhibitor of nuclear factor kappa-B kinase subunit alpha	CHUK			JYH	quercetin	CHUK
JYH	MOL000098	quercetin	Osteopontin	SPP1			0	0	0
JYH	MOL000098	quercetin	Transcription factor E2F1	E2F1			JYH	quercetin	E2F1
JYH	MOL000098	quercetin	Cathepsin D	CTSD			JYH	quercetin	CTSD
JYH	MOL000098	quercetin	Insulin-like growth factor II	IGF2			JYH	quercetin	IGF2
JYH	MOL000098	quercetin	CD40 ligand	CD40LG			JYH	quercetin	CD40LG
JYH	MOL000098	quercetin	Interferon regulatory factor 1	IRF1			JYH	quercetin	IRF1
JYH	MOL000098	quercetin	Type I iodothyronine deiodinase	DIO1			0	0	0
HQ	MOL001689	acacetin	Apoptosis regulator Bcl-2	BCL2			HQ	acacetin	BCL2
HQ	MOL000173	wogonin	G1/S-specific cyclin-D1	CCND1			HQ	wogonin	CCND1
HQ	MOL000173	wogonin	Apoptosis regulator Bcl-2	BCL2			HQ	wogonin	BCL2
HQ	MOL000228	(2R)-7-hydroxy-5-methoxy-2-phenylchroman-4-one	Muscarinic acetylcholine receptor M3	CHRM3			0	0	0
HQ	MOL002714	baicalein	Apoptosis regulator Bcl-2	BCL2			HQ	baicalein	BCL2
HQ	MOL002714	baicalein	Cytochrome c	CYC			0	0	0
HQ	MOL002714	baicalein	Tudor domain-containing protein 7	TDRD7			0	0	0
HQ	MOL002928	oroxylin a	Apoptosis regulator Bcl-2	BCL2			HQ	oroxylin a	BCL2
HQ	MOL000358	beta-sitosterol	Muscarinic acetylcholine receptor M3	CHRM3			0	0	0
HQ	MOL000358	beta-sitosterol	Muscarinic acetylcholine receptor M4	CHRM4			0	0	0
HQ	MOL000358	beta-sitosterol	Muscarinic acetylcholine receptor M2	CHRM2			0	0	0
HQ	MOL000358	beta-sitosterol	Neuronal acetylcholine receptor subunit alpha-2	CHRNA2			0	0	0
HQ	MOL000358	beta-sitosterol	Apoptosis regulator Bcl-2	BCL2			HQ	beta-sitosterol	BCL2
HQ	MOL000449	Stigmasterol	Muscarinic acetylcholine receptor M3	CHRM3			0	0	0
HQ	MOL000449	Stigmasterol	Muscarinic acetylcholine receptor M2	CHRM2			0	0	0
HQ	MOL002879	Diop	Muscarinic acetylcholine receptor M3	CHRM3			0	0	0
HQ	MOL001689	acacetin	Nitric oxide synthase, inducible	NOS2			HQ	acacetin	NOS2
HQ	MOL001689	acacetin	Prostaglandin G/H synthase 2	PTGS2			HQ	acacetin	PTGS2
HQ	MOL001689	acacetin	Calmodulin	CALM			0	0	0
HQ	MOL001689	acacetin	Serine/threonine-protein kinase Chk1	CHEK1			HQ	acacetin	CHEK1
HQ	MOL001689	acacetin	Transcription factor p65	RELA			HQ	acacetin	RELA
HQ	MOL001689	acacetin	Cellular tumor antigen p53	TP53			HQ	acacetin	TP53
HQ	MOL001689	acacetin	Fatty acid synthase	FASN			HQ	acacetin	FASN
HQ	MOL000173	wogonin	Nitric oxide synthase, inducible	NOS2			HQ	wogonin	NOS2
HQ	MOL000173	wogonin	Estrogen receptor	ESR1			HQ	wogonin	ESR1
HQ	MOL000173	wogonin	Prostaglandin G/H synthase 2	PTGS2			HQ	wogonin	PTGS2
HQ	MOL000173	wogonin	Serine/threonine-protein kinase Chk1	CHEK1			HQ	wogonin	CHEK1
HQ	MOL000173	wogonin	Calmodulin	CALM			0	0	0
HQ	MOL000173	wogonin	Gamma-aminobutyric acid receptor subunit alpha-1	GABRA1			0	0	0
HQ	MOL000173	wogonin	Transcription factor p65	RELA			HQ	wogonin	RELA
HQ	MOL000173	wogonin	Interleukin-6	IL6			HQ	wogonin	IL6
HQ	MOL000173	wogonin	Cellular tumor antigen p53	TP53			HQ	wogonin	TP53
HQ	MOL000173	wogonin	Fibronectin	FN1			HQ	wogonin	FN1
HQ	MOL000173	wogonin	Interleukin-8	CXCL8			HQ	wogonin	CXCL8
HQ	MOL000228	(2R)-7-hydroxy-5-methoxy-2-phenylchroman-4-one	Estrogen receptor	ESR1			HQ	(2R)-7-hydroxy-5-methoxy-2-phenylchroman-4-one	ESR1
HQ	MOL000228	(2R)-7-hydroxy-5-methoxy-2-phenylchroman-4-one	Prostaglandin G/H synthase 2	PTGS2			HQ	(2R)-7-hydroxy-5-methoxy-2-phenylchroman-4-one	PTGS2
HQ	MOL000228	(2R)-7-hydroxy-5-methoxy-2-phenylchroman-4-one	Gamma-aminobutyric acid receptor subunit alpha-1	GABRA1			0	0	0
HQ	MOL000228	(2R)-7-hydroxy-5-methoxy-2-phenylchroman-4-one	cAMP-dependent protein kinase inhibitor alpha	PKIA			0	0	0
HQ	MOL000228	(2R)-7-hydroxy-5-methoxy-2-phenylchroman-4-one	Calmodulin	CALM			0	0	0
HQ	MOL002714	baicalein	Prostaglandin G/H synthase 2	PTGS2			HQ	baicalein	PTGS2
HQ	MOL002714	baicalein	Calmodulin	CALM			0	0	0
HQ	MOL002714	baicalein	Transcription factor p65	RELA			HQ	baicalein	RELA
HQ	MOL002714	baicalein	Vascular endothelial growth factor A	VEGFA			HQ	baicalein	VEGFA
HQ	MOL002714	baicalein	Cellular tumor antigen p53	TP53			HQ	baicalein	TP53
HQ	MOL002714	baicalein	Hypoxia-inducible factor 1-alpha	HIF1A			HQ	baicalein	HIF1A
HQ	MOL002714	baicalein	Fos-related antigen 2	FOSL2			0	0	0
HQ	MOL002714	baicalein	Insulin-like growth factor II	IGF2			HQ	baicalein	IGF2
HQ	MOL002909	5,7,2,5-tetrahydroxy-8,6-dimethoxyflavone	Nitric oxide synthase, inducible	NOS2			HQ	5,7,2,5-tetrahydroxy-8,6-dimethoxyflavone	NOS2
HQ	MOL002909	5,7,2,5-tetrahydroxy-8,6-dimethoxyflavone	Prostaglandin G/H synthase 2	PTGS2			HQ	5,7,2,5-tetrahydroxy-8,6-dimethoxyflavone	PTGS2
HQ	MOL002910	Carthamidin	Prostaglandin G/H synthase 2	PTGS2			HQ	Carthamidin	PTGS2
HQ	MOL002913	Dihydrobaicalin_qt	Prostaglandin G/H synthase 2	PTGS2			HQ	Dihydrobaicalin_qt	PTGS2
HQ	MOL002914	Eriodyctiol (flavanone)	Prostaglandin G/H synthase 2	PTGS2			HQ	Eriodyctiol (flavanone)	PTGS2
HQ	MOL002914	Eriodyctiol (flavanone)	Calmodulin	CALM			0	0	0
HQ	MOL002915	Salvigenin	Nitric oxide synthase, inducible	NOS2			HQ	Salvigenin	NOS2
HQ	MOL002915	Salvigenin	Prostaglandin G/H synthase 2	PTGS2			HQ	Salvigenin	PTGS2
HQ	MOL002915	Salvigenin	Acetylcholinesterase	ACHE			0	0	0
HQ	MOL002915	Salvigenin	Calmodulin	CALM			0	0	0
HQ	MOL002917	5,2',6'-Trihydroxy-7,8-dimethoxyflavone	Nitric oxide synthase, inducible	NOS2			HQ	5,2',6'-Trihydroxy-7,8-dimethoxyflavone	NOS2
HQ	MOL002917	5,2',6'-Trihydroxy-7,8-dimethoxyflavone	Prostaglandin G/H synthase 2	PTGS2			HQ	5,2',6'-Trihydroxy-7,8-dimethoxyflavone	PTGS2
HQ	MOL002917	5,2',6'-Trihydroxy-7,8-dimethoxyflavone	Estrogen receptor beta	ESR2			0	0	0
HQ	MOL002917	5,2',6'-Trihydroxy-7,8-dimethoxyflavone	Serine/threonine-protein kinase Chk1	CHEK1			HQ	5,2',6'-Trihydroxy-7,8-dimethoxyflavone	CHEK1
HQ	MOL002917	5,2',6'-Trihydroxy-7,8-dimethoxyflavone	Calmodulin	CALM			0	0	0
HQ	MOL002925	5,7,2',6'-Tetrahydroxyflavone	Prostaglandin G/H synthase 2	PTGS2			HQ	5,7,2',6'-Tetrahydroxyflavone	PTGS2
HQ	MOL002927	Skullcapflavone II	Nitric oxide synthase, inducible	NOS2			HQ	Skullcapflavone II	NOS2
HQ	MOL002927	Skullcapflavone II	Prostaglandin G/H synthase 2	PTGS2			HQ	Skullcapflavone II	PTGS2
HQ	MOL002927	Skullcapflavone II	Calmodulin	CALM			0	0	0
HQ	MOL002928	oroxylin a	Nitric oxide synthase, inducible	NOS2			HQ	oroxylin a	NOS2
HQ	MOL002928	oroxylin a	Prostaglandin G/H synthase 2	PTGS2			HQ	oroxylin a	PTGS2
HQ	MOL002928	oroxylin a	Calmodulin	CALM			0	0	0
HQ	MOL002928	oroxylin a	cAMP-dependent protein kinase inhibitor alpha	PKIA			0	0	0
HQ	MOL002928	oroxylin a	Interleukin-6	IL6			HQ	oroxylin a	IL6
HQ	MOL002928	oroxylin a	Cytochrome P450 1A2	CYP1A2			HQ	oroxylin a	CYP1A2
HQ	MOL002932	Panicolin	Nitric oxide synthase, inducible	NOS2			HQ	Panicolin	NOS2
HQ	MOL002932	Panicolin	Prostaglandin G/H synthase 2	PTGS2			HQ	Panicolin	PTGS2
HQ	MOL002932	Panicolin	Estrogen receptor beta	ESR2			0	0	0
HQ	MOL002932	Panicolin	Serine/threonine-protein kinase Chk1	CHEK1			HQ	Panicolin	CHEK1
HQ	MOL002932	Panicolin	Calmodulin	CALM			0	0	0
HQ	MOL002933	5,7,4'-Trihydroxy-8-methoxyflavone	Nitric oxide synthase, inducible	NOS2			HQ	5,7,4'-Trihydroxy-8-methoxyflavone	NOS2
HQ	MOL002933	5,7,4'-Trihydroxy-8-methoxyflavone	Estrogen receptor	ESR1			HQ	5,7,4'-Trihydroxy-8-methoxyflavone	ESR1
HQ	MOL002933	5,7,4'-Trihydroxy-8-methoxyflavone	Prostaglandin G/H synthase 2	PTGS2			HQ	5,7,4'-Trihydroxy-8-methoxyflavone	PTGS2
HQ	MOL002933	5,7,4'-Trihydroxy-8-methoxyflavone	Serine/threonine-protein kinase Chk1	CHEK1			HQ	5,7,4'-Trihydroxy-8-methoxyflavone	CHEK1
HQ	MOL002933	5,7,4'-Trihydroxy-8-methoxyflavone	Calmodulin	CALM			0	0	0
HQ	MOL002934	NEOBAICALEIN	Nitric oxide synthase, inducible	NOS2			HQ	NEOBAICALEIN	NOS2
HQ	MOL002934	NEOBAICALEIN	Estrogen receptor	ESR1			HQ	NEOBAICALEIN	ESR1
HQ	MOL002934	NEOBAICALEIN	Prostaglandin G/H synthase 2	PTGS2			HQ	NEOBAICALEIN	PTGS2
HQ	MOL002934	NEOBAICALEIN	Estrogen receptor beta	ESR2			0	0	0
HQ	MOL002934	NEOBAICALEIN	Serine/threonine-protein kinase Chk1	CHEK1			HQ	NEOBAICALEIN	CHEK1
HQ	MOL002934	NEOBAICALEIN	Calmodulin	CALM			0	0	0
HQ	MOL002937	DIHYDROOROXYLIN	Prostaglandin G/H synthase 2	PTGS2			HQ	DIHYDROOROXYLIN	PTGS2
HQ	MOL002937	DIHYDROOROXYLIN	Calmodulin	CALM			0	0	0
HQ	MOL000358	beta-sitosterol	Progesterone receptor	PGR			HQ	beta-sitosterol	PGR
HQ	MOL000358	beta-sitosterol	Prostaglandin G/H synthase 2	PTGS2			HQ	beta-sitosterol	PTGS2
HQ	MOL000358	beta-sitosterol	Gamma-aminobutyric acid receptor subunit alpha-1	GABRA1			0	0	0
HQ	MOL000359	sitosterol	Progesterone receptor	PGR			HQ	sitosterol	PGR
HQ	MOL000359	sitosterol	Mineralocorticoid receptor	NR3C2			HQ	sitosterol	NR3C2
HQ	MOL000525	Norwogonin	Nitric oxide synthase, inducible	NOS2			HQ	Norwogonin	NOS2
HQ	MOL000525	Norwogonin	Prostaglandin G/H synthase 2	PTGS2			HQ	Norwogonin	PTGS2
HQ	MOL000525	Norwogonin	Serine/threonine-protein kinase Chk1	CHEK1			HQ	Norwogonin	CHEK1
HQ	MOL000552	5,2'-Dihydroxy-6,7,8-trimethoxyflavone	Nitric oxide synthase, inducible	NOS2			HQ	5,2'-Dihydroxy-6,7,8-trimethoxyflavone	NOS2
HQ	MOL000552	5,2'-Dihydroxy-6,7,8-trimethoxyflavone	Prostaglandin G/H synthase 2	PTGS2			HQ	5,2'-Dihydroxy-6,7,8-trimethoxyflavone	PTGS2
HQ	MOL000552	5,2'-Dihydroxy-6,7,8-trimethoxyflavone	Estrogen receptor beta	ESR2			0	0	0
HQ	MOL000552	5,2'-Dihydroxy-6,7,8-trimethoxyflavone	Calmodulin	CALM			0	0	0
HQ	MOL000073	ent-Epicatechin	Estrogen receptor	ESR1			HQ	ent-Epicatechin	ESR1
HQ	MOL000073	ent-Epicatechin	Prostaglandin G/H synthase 2	PTGS2			HQ	ent-Epicatechin	PTGS2
HQ	MOL000449	Stigmasterol	Progesterone receptor	PGR			HQ	Stigmasterol	PGR
HQ	MOL000449	Stigmasterol	Mineralocorticoid receptor	NR3C2			HQ	Stigmasterol	NR3C2
HQ	MOL000449	Stigmasterol	Prostaglandin G/H synthase 2	PTGS2			HQ	Stigmasterol	PTGS2
HQ	MOL000449	Stigmasterol	Urokinase-type plasminogen activator	PLAU			0	0	0
HQ	MOL000449	Stigmasterol	Gamma-aminobutyric acid receptor subunit alpha-1	GABRA1			0	0	0
HQ	MOL001458	coptisine	Nitric oxide synthase, inducible	NOS2			HQ	coptisine	NOS2
HQ	MOL001458	coptisine	Estrogen receptor	ESR1			HQ	coptisine	ESR1
HQ	MOL001458	coptisine	Prostaglandin G/H synthase 2	PTGS2			HQ	coptisine	PTGS2
HQ	MOL002897	epiberberine	Nitric oxide synthase, inducible	NOS2			HQ	epiberberine	NOS2
HQ	MOL002897	epiberberine	Estrogen receptor	ESR1			HQ	epiberberine	ESR1
HQ	MOL002897	epiberberine	Prostaglandin G/H synthase 2	PTGS2			HQ	epiberberine	PTGS2
HQ	MOL008206	Moslosooflavone	Nitric oxide synthase, inducible	NOS2			HQ	Moslosooflavone	NOS2
HQ	MOL008206	Moslosooflavone	Prostaglandin G/H synthase 2	PTGS2			HQ	Moslosooflavone	PTGS2
HQ	MOL008206	Moslosooflavone	Estrogen receptor beta	ESR2			0	0	0
HQ	MOL008206	Moslosooflavone	Gamma-aminobutyric acid receptor subunit alpha-1	GABRA1			0	0	0
HQ	MOL008206	Moslosooflavone	Serine/threonine-protein kinase Chk1	CHEK1			HQ	Moslosooflavone	CHEK1
HQ	MOL008206	Moslosooflavone	Calmodulin	CALM			0	0	0
HQ	MOL012245	5,7,4'-trihydroxy-6-methoxyflavanone	Prostaglandin G/H synthase 2	PTGS2			HQ	5,7,4'-trihydroxy-6-methoxyflavanone	PTGS2
HQ	MOL012245	5,7,4'-trihydroxy-6-methoxyflavanone	Calmodulin	CALM			0	0	0
HQ	MOL012246	5,7,4'-trihydroxy-8-methoxyflavanone	Prostaglandin G/H synthase 2	PTGS2			HQ	5,7,4'-trihydroxy-8-methoxyflavanone	PTGS2
HQ	MOL012266	rivularin	Nitric oxide synthase, inducible	NOS2			HQ	rivularin	NOS2
HQ	MOL012266	rivularin	Prostaglandin G/H synthase 2	PTGS2			HQ	rivularin	PTGS2
HQ	MOL012266	rivularin	Estrogen receptor beta	ESR2			0	0	0
HQ	MOL012266	rivularin	Calmodulin	CALM			0	0	0
LQ	MOL000173	wogonin	G1/S-specific cyclin-D1	CCND1			LQ	wogonin	CCND1
LQ	MOL000173	wogonin	Apoptosis regulator Bcl-2	BCL2			LQ	wogonin	BCL2
LQ	MOL003290	(3R,4R)-3,4-bis[(3,4-dimethoxyphenyl)methyl]oxolan-2-one	Muscarinic acetylcholine receptor M3	CHRM3			0	0	0
LQ	MOL003330	(-)-Phillygenin	Muscarinic acetylcholine receptor M3	CHRM3			0	0	0
LQ	MOL000358	beta-sitosterol	Muscarinic acetylcholine receptor M3	CHRM3			0	0	0
LQ	MOL000358	beta-sitosterol	Muscarinic acetylcholine receptor M4	CHRM4			0	0	0
LQ	MOL000358	beta-sitosterol	Muscarinic acetylcholine receptor M2	CHRM2			0	0	0
LQ	MOL000358	beta-sitosterol	Neuronal acetylcholine receptor subunit alpha-2	CHRNA2			0	0	0
LQ	MOL000358	beta-sitosterol	Apoptosis regulator Bcl-2	BCL2			LQ	beta-sitosterol	BCL2
LQ	MOL000422	kaempferol	Muscarinic acetylcholine receptor M2	CHRM2			0	0	0
LQ	MOL000422	kaempferol	Apoptosis regulator Bcl-2	BCL2			LQ	kaempferol	BCL2
LQ	MOL000006	luteolin	G1/S-specific cyclin-D1	CCND1			LQ	luteolin	CCND1
LQ	MOL000098	quercetin	G1/S-specific cyclin-D1	CCND1			LQ	quercetin	CCND1
LQ	MOL000098	quercetin	Apoptosis regulator Bcl-2	BCL2			LQ	quercetin	BCL2
LQ	MOL000098	quercetin	Caveolin-1	CAV1			LQ	quercetin	CAV1
LQ	MOL000098	quercetin	Collagen alpha-1(III) chain	COL3A1			0	0	0
LQ	MOL000173	wogonin	Nitric oxide synthase, inducible	NOS2			LQ	wogonin	NOS2
LQ	MOL000173	wogonin	Estrogen receptor	ESR1			LQ	wogonin	ESR1
LQ	MOL000173	wogonin	Prostaglandin G/H synthase 2	PTGS2			LQ	wogonin	PTGS2
LQ	MOL000173	wogonin	Serine/threonine-protein kinase Chk1	CHEK1			LQ	wogonin	CHEK1
LQ	MOL000173	wogonin	Calmodulin	CALM			0	0	0
LQ	MOL000173	wogonin	Gamma-aminobutyric acid receptor subunit alpha-1	GABRA1			0	0	0
LQ	MOL000173	wogonin	Transcription factor p65	RELA			LQ	wogonin	RELA
LQ	MOL000173	wogonin	Interleukin-6	IL6			LQ	wogonin	IL6
LQ	MOL000173	wogonin	Cellular tumor antigen p53	TP53			LQ	wogonin	TP53
LQ	MOL000173	wogonin	Fibronectin	FN1			LQ	wogonin	FN1
LQ	MOL000173	wogonin	Interleukin-8	CXCL8			LQ	wogonin	CXCL8
LQ	MOL003283	(2R,3R,4S)-4-(4-hydroxy-3-methoxy-phenyl)-7-methoxy-2,3-dimethylol-tetralin-6-ol	Estrogen receptor	ESR1			LQ	(2R,3R,4S)-4-(4-hydroxy-3-methoxy-phenyl)-7-methoxy-2,3-dimethylol-tetralin-6-ol	ESR1
LQ	MOL003283	(2R,3R,4S)-4-(4-hydroxy-3-methoxy-phenyl)-7-methoxy-2,3-dimethylol-tetralin-6-ol	Prostaglandin G/H synthase 2	PTGS2			LQ	(2R,3R,4S)-4-(4-hydroxy-3-methoxy-phenyl)-7-methoxy-2,3-dimethylol-tetralin-6-ol	PTGS2
LQ	MOL003283	(2R,3R,4S)-4-(4-hydroxy-3-methoxy-phenyl)-7-methoxy-2,3-dimethylol-tetralin-6-ol	Estrogen receptor beta	ESR2			0	0	0
LQ	MOL003283	(2R,3R,4S)-4-(4-hydroxy-3-methoxy-phenyl)-7-methoxy-2,3-dimethylol-tetralin-6-ol	Serine/threonine-protein kinase Chk1	CHEK1			LQ	(2R,3R,4S)-4-(4-hydroxy-3-methoxy-phenyl)-7-methoxy-2,3-dimethylol-tetralin-6-ol	CHEK1
LQ	MOL003283	(2R,3R,4S)-4-(4-hydroxy-3-methoxy-phenyl)-7-methoxy-2,3-dimethylol-tetralin-6-ol	Calmodulin	CALM			0	0	0
LQ	MOL003283	(2R,3R,4S)-4-(4-hydroxy-3-methoxy-phenyl)-7-methoxy-2,3-dimethylol-tetralin-6-ol	Cyclin-A2	CCNA2			0	0	0
LQ	MOL003290	(3R,4R)-3,4-bis[(3,4-dimethoxyphenyl)methyl]oxolan-2-one	Estrogen receptor	ESR1			LQ	(3R,4R)-3,4-bis[(3,4-dimethoxyphenyl)methyl]oxolan-2-one	ESR1
LQ	MOL003290	(3R,4R)-3,4-bis[(3,4-dimethoxyphenyl)methyl]oxolan-2-one	Prostaglandin G/H synthase 2	PTGS2			LQ	(3R,4R)-3,4-bis[(3,4-dimethoxyphenyl)methyl]oxolan-2-one	PTGS2
LQ	MOL003290	(3R,4R)-3,4-bis[(3,4-dimethoxyphenyl)methyl]oxolan-2-one	Calmodulin	CALM			0	0	0
LQ	MOL003295	(+)-pinoresinol monomethyl ether	Prostaglandin G/H synthase 2	PTGS2			LQ	(+)-pinoresinol monomethyl ether	PTGS2
LQ	MOL003295	(+)-pinoresinol monomethyl ether	Calmodulin	CALM			0	0	0
LQ	MOL003306	ACon1_001697	Prostaglandin G/H synthase 2	PTGS2			LQ	ACon1_001697	PTGS2
LQ	MOL003306	ACon1_001697	Calmodulin	CALM			0	0	0
LQ	MOL003308	(+)-pinoresinol monomethyl ether-4-D-beta-glucoside_qt	Prostaglandin G/H synthase 2	PTGS2			LQ	(+)-pinoresinol monomethyl ether-4-D-beta-glucoside_qt	PTGS2
LQ	MOL003308	(+)-pinoresinol monomethyl ether-4-D-beta-glucoside_qt	Calmodulin	CALM			0	0	0
LQ	MOL000211	Mairin	Progesterone receptor	PGR			LQ	Mairin	PGR
LQ	MOL003322	FORSYTHINOL	Prostaglandin G/H synthase 2	PTGS2			LQ	FORSYTHINOL	PTGS2
LQ	MOL003322	FORSYTHINOL	Calmodulin	CALM			0	0	0
LQ	MOL003330	(-)-Phillygenin	Prostaglandin G/H synthase 2	PTGS2			LQ	(-)-Phillygenin	PTGS2
LQ	MOL003330	(-)-Phillygenin	Calmodulin	CALM			0	0	0
LQ	MOL003347	hyperforin	Interleukin-8	CXCL8			LQ	hyperforin	CXCL8
LQ	MOL003370	Onjixanthone I	Nitric oxide synthase, inducible	NOS2			LQ	Onjixanthone I	NOS2
LQ	MOL003370	Onjixanthone I	Prostaglandin G/H synthase 2	PTGS2			LQ	Onjixanthone I	PTGS2
LQ	MOL003370	Onjixanthone I	Estrogen receptor beta	ESR2			0	0	0
LQ	MOL003370	Onjixanthone I	Serine/threonine-protein kinase Chk1	CHEK1			LQ	Onjixanthone I	CHEK1
LQ	MOL003370	Onjixanthone I	Calmodulin	CALM			0	0	0
LQ	MOL000358	beta-sitosterol	Progesterone receptor	PGR			LQ	beta-sitosterol	PGR
LQ	MOL000358	beta-sitosterol	Prostaglandin G/H synthase 2	PTGS2			LQ	beta-sitosterol	PTGS2
LQ	MOL000358	beta-sitosterol	Gamma-aminobutyric acid receptor subunit alpha-1	GABRA1			0	0	0
LQ	MOL000422	kaempferol	Nitric oxide synthase, inducible	NOS2			LQ	kaempferol	NOS2
LQ	MOL000422	kaempferol	Prostaglandin G/H synthase 2	PTGS2			LQ	kaempferol	PTGS2
LQ	MOL000422	kaempferol	Progesterone receptor	PGR			LQ	kaempferol	PGR
LQ	MOL000422	kaempferol	Acetylcholinesterase	ACHE			0	0	0
LQ	MOL000422	kaempferol	Gamma-aminobutyric acid receptor subunit alpha-1	GABRA1			0	0	0
LQ	MOL000422	kaempferol	Calmodulin	CALM			0	0	0
LQ	MOL000422	kaempferol	Transcription factor p65	RELA			LQ	kaempferol	RELA
LQ	MOL000422	kaempferol	Heme oxygenase 1	HMOX1			LQ	kaempferol	HMOX1
LQ	MOL000422	kaempferol	Cytochrome P450 1A2	CYP1A2			LQ	kaempferol	CYP1A2
LQ	MOL000422	kaempferol	Hyaluronan synthase 2	HAS2			0	0	0
LQ	MOL000422	kaempferol	Type I iodothyronine deiodinase	DIO1			0	0	0
LQ	MOL000522	arctiin	Prostaglandin G/H synthase 2	PTGS2			LQ	arctiin	PTGS2
LQ	MOL000006	luteolin	Prostaglandin G/H synthase 2	PTGS2			LQ	luteolin	PTGS2
LQ	MOL000006	luteolin	Transcription factor p65	RELA			LQ	luteolin	RELA
LQ	MOL000006	luteolin	Epidermal growth factor receptor	EGFR			LQ	luteolin	EGFR
LQ	MOL000006	luteolin	Vascular endothelial growth factor A	VEGFA			LQ	luteolin	VEGFA
LQ	MOL000006	luteolin	Bcl-2-like protein 1	BCL2L1			0	0	0
LQ	MOL000006	luteolin	72 kDa type IV collagenase	MMP2			0	0	0
LQ	MOL000006	luteolin	Interleukin-10	IL10			LQ	luteolin	IL10
LQ	MOL000006	luteolin	Retinoblastoma-associated protein	RB1			LQ	luteolin	RB1
LQ	MOL000006	luteolin	Interleukin-6	IL6			LQ	luteolin	IL6
LQ	MOL000006	luteolin	Cellular tumor antigen p53	TP53			LQ	luteolin	TP53
LQ	MOL000006	luteolin	NF-kappa-B inhibitor alpha	NFKBIA			0	0	0
LQ	MOL000006	luteolin	Proliferating cell nuclear antigen	PCNA			LQ	luteolin	PCNA
LQ	MOL000006	luteolin	Heme oxygenase 1	HMOX1			LQ	luteolin	HMOX1
LQ	MOL000006	luteolin	Caspase-7	CASP7			0	0	0
LQ	MOL000006	luteolin	Tyrosinase	TYR			LQ	luteolin	TYR
LQ	MOL000006	luteolin	Interferon gamma	IFNG			LQ	luteolin	IFNG
LQ	MOL000006	luteolin	DNA topoisomerase 2-alpha	TOP2A			LQ	luteolin	TOP2A
LQ	MOL000006	luteolin	CD40 ligand	CD40LG			LQ	luteolin	CD40LG
LQ	MOL000006	luteolin	Kinetochore protein Nuf2	NUF2			0	0	0
LQ	MOL000791	bicuculline	Prostaglandin G/H synthase 2	PTGS2			LQ	bicuculline	PTGS2
LQ	MOL000791	bicuculline	Acetylcholinesterase	ACHE			0	0	0
LQ	MOL000791	bicuculline	Gap junction alpha-1 protein	GJA1			LQ	bicuculline	GJA1
LQ	MOL000791	bicuculline	Progonadoliberin-1	GNRH1			0	0	0
LQ	MOL000098	quercetin	Prostaglandin G/H synthase 2	PTGS2			LQ	quercetin	PTGS2
LQ	MOL000098	quercetin	Acetylcholinesterase	ACHE			0	0	0
LQ	MOL000098	quercetin	Gamma-aminobutyric acid receptor subunit alpha-1	GABRA1			0	0	0
LQ	MOL000098	quercetin	Transcription factor p65	RELA			LQ	quercetin	RELA
LQ	MOL000098	quercetin	Epidermal growth factor receptor	EGFR			LQ	quercetin	EGFR
LQ	MOL000098	quercetin	Vascular endothelial growth factor A	VEGFA			LQ	quercetin	VEGFA
LQ	MOL000098	quercetin	Bcl-2-like protein 1	BCL2L1			0	0	0
LQ	MOL000098	quercetin	Urokinase-type plasminogen activator	PLAU			0	0	0
LQ	MOL000098	quercetin	72 kDa type IV collagenase	MMP2			0	0	0
LQ	MOL000098	quercetin	Interleukin-10	IL10			LQ	quercetin	IL10
LQ	MOL000098	quercetin	Retinoblastoma-associated protein	RB1			LQ	quercetin	RB1
LQ	MOL000098	quercetin	Interleukin-6	IL6			LQ	quercetin	IL6
LQ	MOL000098	quercetin	Cellular tumor antigen p53	TP53			LQ	quercetin	TP53
LQ	MOL000098	quercetin	NF-kappa-B inhibitor alpha	NFKBIA			0	0	0
LQ	MOL000098	quercetin	Ornithine decarboxylase	ODC1			LQ	quercetin	ODC1
LQ	MOL000098	quercetin	RAF proto-oncogene serine/threonine-protein kinase	RAF1			LQ	quercetin	RAF1
LQ	MOL000098	quercetin	Superoxide dismutase [Cu-Zn]	SOD1			LQ	quercetin	SOD1
LQ	MOL000098	quercetin	Hypoxia-inducible factor 1-alpha	HIF1A			LQ	quercetin	HIF1A
LQ	MOL000098	quercetin	Heme oxygenase 1	HMOX1			LQ	quercetin	HMOX1
LQ	MOL000098	quercetin	Cytochrome P450 1A2	CYP1A2			LQ	quercetin	CYP1A2
LQ	MOL000098	quercetin	Myc proto-oncogene protein	MYC			LQ	quercetin	MYC
LQ	MOL000098	quercetin	Gap junction alpha-1 protein	GJA1			LQ	quercetin	GJA1
LQ	MOL000098	quercetin	Interleukin-8	CXCL8			LQ	quercetin	CXCL8
LQ	MOL000098	quercetin	Heat shock protein beta-1	HSPB1			LQ	quercetin	HSPB1
LQ	MOL000098	quercetin	Collagen alpha-1(I) chain	COL1A1			LQ	quercetin	COL1A1
LQ	MOL000098	quercetin	Interferon gamma	IFNG			LQ	quercetin	IFNG
LQ	MOL000098	quercetin	DNA topoisomerase 2-alpha	TOP2A			LQ	quercetin	TOP2A
LQ	MOL000098	quercetin	Hyaluronan synthase 2	HAS2			0	0	0
LQ	MOL000098	quercetin	Poly [ADP-ribose] polymerase 1	PARP1			LQ	quercetin	PARP1
LQ	MOL000098	quercetin	Heat shock factor protein 1	HSF1			0	0	0
LQ	MOL000098	quercetin	Inhibitor of nuclear factor kappa-B kinase subunit alpha	CHUK			LQ	quercetin	CHUK
LQ	MOL000098	quercetin	Osteopontin	SPP1			0	0	0
LQ	MOL000098	quercetin	Transcription factor E2F1	E2F1			LQ	quercetin	E2F1
LQ	MOL000098	quercetin	Cathepsin D	CTSD			LQ	quercetin	CTSD
LQ	MOL000098	quercetin	Insulin-like growth factor II	IGF2			LQ	quercetin	IGF2
LQ	MOL000098	quercetin	CD40 ligand	CD40LG			LQ	quercetin	CD40LG
LQ	MOL000098	quercetin	Interferon regulatory factor 1	IRF1			LQ	quercetin	IRF1
LQ	MOL000098	quercetin	Type I iodothyronine deiodinase	DIO1			0	0	0
