# Supplementary material for: Mechanistic investigation of Shuanghuanglian against infectious bronchitis in chickens: a network pharmacology and molecular dynamics study
Source: Front Vet Sci. 2025 Mar 12;12:1557850. doi: 10.3389/fvets.2025.1557850 (PMC11936991; doi:10.3389/fvets.2025.1557850)
Supplement: Supplementary file 1 [file Data_Sheet_1.ZIP › Supplementary Table/table 2.csv]

Gene Symbol	Description	Category	Uniprot ID	Gifts	GC Id	Relevance score	GeneCards Link
MAGT1	Magnesium Transporter 1	Protein Coding	Q9H0U3	54	GC0XM078246	60.29532623	https://www.genecards.org/cgi-bin/carddisp.pl?gene=MAGT1
CCR5	C-C Motif Chemokine Receptor 5	Protein Coding	P51681	60	GC03P059720	57.70173264	https://www.genecards.org/cgi-bin/carddisp.pl?gene=CCR5
TNF	Tumor Necrosis Factor	Protein Coding	P01375	65	GC06P144764	55.56528854	https://www.genecards.org/cgi-bin/carddisp.pl?gene=TNF
IL10	Interleukin 10	Protein Coding	P22301	60	GC01M206767	51.89151382	https://www.genecards.org/cgi-bin/carddisp.pl?gene=IL10
IFNG	Interferon Gamma	Protein Coding	P01579	63	GC12M068154	50.70403671	https://www.genecards.org/cgi-bin/carddisp.pl?gene=IFNG
IL6	Interleukin 6	Protein Coding	P05231	64	GC07P022725	50.06700134	https://www.genecards.org/cgi-bin/carddisp.pl?gene=IL6
MIR7-3HG	MIR7-3 Host Gene	RNA Gene	Q8N6C7	35	GC19P122009	48.12470245	https://www.genecards.org/cgi-bin/carddisp.pl?gene=MIR7-3HG
DSCAM-AS1	DSCAM Antisense RNA 1	RNA Gene		24	GC21P040383	47.72854996	https://www.genecards.org/cgi-bin/carddisp.pl?gene=DSCAM-AS1
TLR3	Toll Like Receptor 3	Protein Coding	O15455	64	GC04P186059	46.5567627	https://www.genecards.org/cgi-bin/carddisp.pl?gene=TLR3
CD4	CD4 Molecule	Protein Coding	P01730	63	GC12P006786	43.40776825	https://www.genecards.org/cgi-bin/carddisp.pl?gene=CD4
VTRNA1-1	Vault RNA 1-1	RNA Gene		20	GC05P155316	40.27896118	https://www.genecards.org/cgi-bin/carddisp.pl?gene=VTRNA1-1
STAT1	Signal Transducer And Activator Of Transcription 1	Protein Coding	P42224	66	GC02M190908	38.77786636	https://www.genecards.org/cgi-bin/carddisp.pl?gene=STAT1
SH2D1A	SH2 Domain Containing 1A	Protein Coding	O60880	59	GC0XP124227	38.65739441	https://www.genecards.org/cgi-bin/carddisp.pl?gene=SH2D1A
CXCL8	C-X-C Motif Chemokine Ligand 8	Protein Coding	P10145	56	GC04P073740	38.58779144	https://www.genecards.org/cgi-bin/carddisp.pl?gene=CXCL8
LINC01672	Long Intergenic Non-Protein Coding RNA 1672	RNA Gene		21	GC01P050860	37.25374603	https://www.genecards.org/cgi-bin/carddisp.pl?gene=LINC01672
CERNA3	Competing Endogenous LncRNA 3 For MiR-645	RNA Gene		21	GC08P056352	35.40344238	https://www.genecards.org/cgi-bin/carddisp.pl?gene=CERNA3
CCL5	C-C Motif Chemokine Ligand 5	Protein Coding	P13501	56	GC17M035871	35.07196426	https://www.genecards.org/cgi-bin/carddisp.pl?gene=CCL5
TP53	Tumor Protein P53	Protein Coding	P04637	66	GC17M007661	33.99066162	https://www.genecards.org/cgi-bin/carddisp.pl?gene=TP53
TLR4	Toll Like Receptor 4	Protein Coding	O00206	64	GC09P117704	33.98006821	https://www.genecards.org/cgi-bin/carddisp.pl?gene=TLR4
TGFB1	Transforming Growth Factor Beta 1	Protein Coding	P01137	66	GC19M041301	33.80874634	https://www.genecards.org/cgi-bin/carddisp.pl?gene=TGFB1
CXCR4	C-X-C Motif Chemokine Receptor 4	Protein Coding	P61073	66	GC02M136114	33.55113602	https://www.genecards.org/cgi-bin/carddisp.pl?gene=CXCR4
IFNA1	Interferon Alpha 1	Protein Coding	P01562	51	GC09P021798	33.2036438	https://www.genecards.org/cgi-bin/carddisp.pl?gene=IFNA1
EGFR	Epidermal Growth Factor Receptor	Protein Coding	P00533	68	GC07P055019	33.10240936	https://www.genecards.org/cgi-bin/carddisp.pl?gene=EGFR
IL4	Interleukin 4	Protein Coding	P05112	59	GC05P132673	32.8494072	https://www.genecards.org/cgi-bin/carddisp.pl?gene=IL4
IRF3	Interferon Regulatory Factor 3	Protein Coding	Q14653	58	GC19M049659	31.2369957	https://www.genecards.org/cgi-bin/carddisp.pl?gene=IRF3
CCL2	C-C Motif Chemokine Ligand 2	Protein Coding	P13500	62	GC17P034255	31.17544746	https://www.genecards.org/cgi-bin/carddisp.pl?gene=CCL2
IL1B	Interleukin 1 Beta	Protein Coding	P01584	60	GC02M112829	31.02169609	https://www.genecards.org/cgi-bin/carddisp.pl?gene=IL1B
LINC02605	Long Intergenic Non-Protein Coding RNA 2605	RNA Gene		22	GC08P078838	30.95133209	https://www.genecards.org/cgi-bin/carddisp.pl?gene=LINC02605
STAT3	Signal Transducer And Activator Of Transcription 3	Protein Coding	P40763	67	GC17M042313	30.81622696	https://www.genecards.org/cgi-bin/carddisp.pl?gene=STAT3
CCL3	C-C Motif Chemokine Ligand 3	Protein Coding	P10147	54	GC17M036088	30.54506874	https://www.genecards.org/cgi-bin/carddisp.pl?gene=CCL3
NFKB1	Nuclear Factor Kappa B Subunit 1	Protein Coding	P19838	66	GC04P102501	30.17441559	https://www.genecards.org/cgi-bin/carddisp.pl?gene=NFKB1
ALB	Albumin	Protein Coding	P02768	62	GC04P073397	30.15523338	https://www.genecards.org/cgi-bin/carddisp.pl?gene=ALB
HLA-B	Major Histocompatibility Complex, Class I, B	Protein Coding	P01889	59	GC06M097059	29.9099865	https://www.genecards.org/cgi-bin/carddisp.pl?gene=HLA-B
CR2	Complement C3d Receptor 2	Protein Coding	P20023	59	GC01P207454	29.78347015	https://www.genecards.org/cgi-bin/carddisp.pl?gene=CR2
HLA-DRB1	Major Histocompatibility Complex, Class II, DR Beta 1	Protein Coding	P01911	59	GC06M097159	29.63372612	https://www.genecards.org/cgi-bin/carddisp.pl?gene=HLA-DRB1
EIF2AK2	Eukaryotic Translation Initiation Factor 2 Alpha Kinase 2	Protein Coding	P19525	63	GC02M037099	29.54467964	https://www.genecards.org/cgi-bin/carddisp.pl?gene=EIF2AK2
IFIH1	Interferon Induced With Helicase C Domain 1	Protein Coding	Q9BYX4	61	GC02M162267	29.44437981	https://www.genecards.org/cgi-bin/carddisp.pl?gene=IFIH1
CTLA4	Cytotoxic T-Lymphocyte Associated Protein 4	Protein Coding	P16410	61	GC02P204076	29.29473114	https://www.genecards.org/cgi-bin/carddisp.pl?gene=CTLA4
MBL2	Mannose Binding Lectin 2	Protein Coding	P11226	59	GC10M052760	28.81122398	https://www.genecards.org/cgi-bin/carddisp.pl?gene=MBL2
CD81	CD81 Molecule	Protein Coding	P60033	59	GC11P012372	28.56142807	https://www.genecards.org/cgi-bin/carddisp.pl?gene=CD81
CD40LG	CD40 Ligand	Protein Coding	P29965	63	GC0XP136649	28.07253265	https://www.genecards.org/cgi-bin/carddisp.pl?gene=CD40LG
MPO	Myeloperoxidase	Protein Coding	P05164	66	GC17M058269	28.0615654	https://www.genecards.org/cgi-bin/carddisp.pl?gene=MPO
IRF7	Interferon Regulatory Factor 7	Protein Coding	Q92985	60	GC11M000612	28.05467415	https://www.genecards.org/cgi-bin/carddisp.pl?gene=IRF7
CFTR	CF Transmembrane Conductance Regulator	Protein Coding	P13569	66	GC07P117287	27.95210266	https://www.genecards.org/cgi-bin/carddisp.pl?gene=CFTR
SMAD5-AS1	SMAD5 Antisense RNA 1	RNA Gene	Q9Y6J3	31	GC05M136129	27.87329292	https://www.genecards.org/cgi-bin/carddisp.pl?gene=SMAD5-AS1
CCL11	C-C Motif Chemokine Ligand 11	Protein Coding	P51671	59	GC17P034285	27.65666389	https://www.genecards.org/cgi-bin/carddisp.pl?gene=CCL11
ACE2	Angiotensin Converting Enzyme 2	Protein Coding	Q9BYF1	62	GC0XM015494	27.53901672	https://www.genecards.org/cgi-bin/carddisp.pl?gene=ACE2
ATM	ATM Serine/Threonine Kinase	Protein Coding	Q13315	66	GC11P108223	27.53147316	https://www.genecards.org/cgi-bin/carddisp.pl?gene=ATM
FGFR1	Fibroblast Growth Factor Receptor 1	Protein Coding	P11362	68	GC08M038400	27.1143837	https://www.genecards.org/cgi-bin/carddisp.pl?gene=FGFR1
HLA-A	Major Histocompatibility Complex, Class I, A	Protein Coding	P04439	59	GC06P144720	27.0819397	https://www.genecards.org/cgi-bin/carddisp.pl?gene=HLA-A
IFNGR1	Interferon Gamma Receptor 1	Protein Coding	P15260	64	GC06M137197	26.65004539	https://www.genecards.org/cgi-bin/carddisp.pl?gene=IFNGR1
ELANE	Elastase, Neutrophil Expressed	Protein Coding	P08246	64	GC19P121813	26.53961182	https://www.genecards.org/cgi-bin/carddisp.pl?gene=ELANE
IL2	Interleukin 2	Protein Coding	P60568	59	GC04M122451	26.51981735	https://www.genecards.org/cgi-bin/carddisp.pl?gene=IL2
TLR2	Toll Like Receptor 2	Protein Coding	O60603	65	GC04P153684	26.43789673	https://www.genecards.org/cgi-bin/carddisp.pl?gene=TLR2
STAT2	Signal Transducer And Activator Of Transcription 2	Protein Coding	P52630	62	GC12M056341	25.80466843	https://www.genecards.org/cgi-bin/carddisp.pl?gene=STAT2
CXCL10	C-X-C Motif Chemokine Ligand 10	Protein Coding	P02778	57	GC04M076021	25.6290741	https://www.genecards.org/cgi-bin/carddisp.pl?gene=CXCL10
PTPRC	Protein Tyrosine Phosphatase Receptor Type C	Protein Coding	P08575	65	GC01P198607	25.61367226	https://www.genecards.org/cgi-bin/carddisp.pl?gene=PTPRC
IL5	Interleukin 5	Protein Coding	P05113	58	GC05M132541	25.56322479	https://www.genecards.org/cgi-bin/carddisp.pl?gene=IL5
TMX2-CTNND1	TMX2-CTNND1 Readthrough (NMD Candidate)	RNA Gene		25	GC11P057712	25.49368668	https://www.genecards.org/cgi-bin/carddisp.pl?gene=TMX2-CTNND1
IFNB1	Interferon Beta 1	Protein Coding	P01574	56	GC09M021077	25.46126938	https://www.genecards.org/cgi-bin/carddisp.pl?gene=IFNB1
IL13	Interleukin 13	Protein Coding	P35225	57	GC05P132656	25.39620781	https://www.genecards.org/cgi-bin/carddisp.pl?gene=IL13
MAVS	Mitochondrial Antiviral Signaling Protein	Protein Coding	Q7Z434	52	GC20P008988	25.21015739	https://www.genecards.org/cgi-bin/carddisp.pl?gene=MAVS
MIR21	MicroRNA 21	RNA Gene		33	GC17P123488	24.97678757	https://www.genecards.org/cgi-bin/carddisp.pl?gene=MIR21
IL2RA	Interleukin 2 Receptor Subunit Alpha	Protein Coding	P01589	63	GC10M006010	24.78814507	https://www.genecards.org/cgi-bin/carddisp.pl?gene=IL2RA
CXCL12	C-X-C Motif Chemokine Ligand 12	Protein Coding	P48061	59	GC10M044370	24.51676369	https://www.genecards.org/cgi-bin/carddisp.pl?gene=CXCL12
PIK3R1	Phosphoinositide-3-Kinase Regulatory Subunit 1	Protein Coding	P27986	64	GC05P068215	24.44910812	https://www.genecards.org/cgi-bin/carddisp.pl?gene=PIK3R1
ICAM1	Intercellular Adhesion Molecule 1	Protein Coding	P05362	63	GC19P122290	24.3297081	https://www.genecards.org/cgi-bin/carddisp.pl?gene=ICAM1
CRP	C-Reactive Protein	Protein Coding	P02741	59	GC01M164127	24.0812397	https://www.genecards.org/cgi-bin/carddisp.pl?gene=CRP
AKT1	AKT Serine/Threonine Kinase 1	Protein Coding	P31749	66	GC14M104769	24.05018044	https://www.genecards.org/cgi-bin/carddisp.pl?gene=AKT1
IKBKG	Inhibitor Of Nuclear Factor Kappa B Kinase Regulatory Subunit Gamma	Protein Coding	Q9Y6K9	60	GC0XP154541	23.98079872	https://www.genecards.org/cgi-bin/carddisp.pl?gene=IKBKG
IL10RB	Interleukin 10 Receptor Subunit Beta	Protein Coding	Q08334	57	GC21P033266	23.88915062	https://www.genecards.org/cgi-bin/carddisp.pl?gene=IL10RB
CD79A	CD79a Molecule	Protein Coding	P11912	60	GC19P041877	23.87311935	https://www.genecards.org/cgi-bin/carddisp.pl?gene=CD79A
ISG15	ISG15 Ubiquitin Like Modifier	Protein Coding	P05161	59	GC01P001001	23.33324051	https://www.genecards.org/cgi-bin/carddisp.pl?gene=ISG15
ITK	IL2 Inducible T Cell Kinase	Protein Coding	Q08881	64	GC05P157158	23.32086563	https://www.genecards.org/cgi-bin/carddisp.pl?gene=ITK
FCGR3A	Fc Gamma Receptor IIIa	Protein Coding	P08637	59	GC01M161541	23.27293015	https://www.genecards.org/cgi-bin/carddisp.pl?gene=FCGR3A
PIK3CD	Phosphatidylinositol-4,5-Bisphosphate 3-Kinase Catalytic Subunit Delta	Protein Coding	O00329	66	GC01P051042	23.1769104	https://www.genecards.org/cgi-bin/carddisp.pl?gene=PIK3CD
HLA-DQB1	Major Histocompatibility Complex, Class II, DQ Beta 1	Protein Coding	P01920	55	GC06M097169	23.06680489	https://www.genecards.org/cgi-bin/carddisp.pl?gene=HLA-DQB1
GPT	Glutamic--Pyruvic Transaminase	Protein Coding	P24298	55	GC08P144502	22.83290291	https://www.genecards.org/cgi-bin/carddisp.pl?gene=GPT
IL17A	Interleukin 17A	Protein Coding	Q16552	56	GC06P052186	22.74681282	https://www.genecards.org/cgi-bin/carddisp.pl?gene=IL17A
SERPINA1	Serpin Family A Member 1	Protein Coding	P01009	62	GC14M094376	22.19413185	https://www.genecards.org/cgi-bin/carddisp.pl?gene=SERPINA1
JUN	Jun Proto-Oncogene, AP-1 Transcription Factor Subunit	Protein Coding	P05412	63	GC01M058780	22.11497498	https://www.genecards.org/cgi-bin/carddisp.pl?gene=JUN
PRF1	Perforin 1	Protein Coding	P14222	59	GC10M070597	22.00268936	https://www.genecards.org/cgi-bin/carddisp.pl?gene=PRF1
CCR2	C-C Motif Chemokine Receptor 2	Protein Coding	P41597	58	GC03P059719	21.98660469	https://www.genecards.org/cgi-bin/carddisp.pl?gene=CCR2
PIK3CA	Phosphatidylinositol-4,5-Bisphosphate 3-Kinase Catalytic Subunit Alpha	Protein Coding	P42336	66	GC03P179148	21.78242493	https://www.genecards.org/cgi-bin/carddisp.pl?gene=PIK3CA
NLRP3	NLR Family Pyrin Domain Containing 3	Protein Coding	Q96P20	61	GC01P247496	21.63821793	https://www.genecards.org/cgi-bin/carddisp.pl?gene=NLRP3
IL18	Interleukin 18	Protein Coding	Q14116	57	GC11M112143	21.28462219	https://www.genecards.org/cgi-bin/carddisp.pl?gene=IL18
IL2RG	Interleukin 2 Receptor Subunit Gamma	Protein Coding	P31785	60	GC0XM071108	21.21352386	https://www.genecards.org/cgi-bin/carddisp.pl?gene=IL2RG
TYK2	Tyrosine Kinase 2	Protein Coding	P29597	66	GC19M010350	21.07579613	https://www.genecards.org/cgi-bin/carddisp.pl?gene=TYK2
CD27	CD27 Molecule	Protein Coding	P26842	59	GC12P042087	20.99800682	https://www.genecards.org/cgi-bin/carddisp.pl?gene=CD27
MIR122	MicroRNA 122	RNA Gene		30	GC18P058451	20.90383911	https://www.genecards.org/cgi-bin/carddisp.pl?gene=MIR122
IFNA2	Interferon Alpha 2	Protein Coding	P01563	55	GC09M021384	20.79874229	https://www.genecards.org/cgi-bin/carddisp.pl?gene=IFNA2
BTK	Bruton Tyrosine Kinase	Protein Coding	Q06187	67	GC0XM101349	20.78740311	https://www.genecards.org/cgi-bin/carddisp.pl?gene=BTK
PTEN	Phosphatase And Tensin Homolog	Protein Coding	P60484	65	GC10P112611	20.67153549	https://www.genecards.org/cgi-bin/carddisp.pl?gene=PTEN
MMP9	Matrix Metallopeptidase 9	Protein Coding	P14780	66	GC20P046008	20.61130524	https://www.genecards.org/cgi-bin/carddisp.pl?gene=MMP9
H19	H19 Imprinted Maternally Expressed Transcript	RNA Gene		36	GC11M001995	20.59546471	https://www.genecards.org/cgi-bin/carddisp.pl?gene=H19
NFKB2	Nuclear Factor Kappa B Subunit 2	Protein Coding	Q00653	66	GC10P102394	20.49812126	https://www.genecards.org/cgi-bin/carddisp.pl?gene=NFKB2
CDKN2A	Cyclin Dependent Kinase Inhibitor 2A	Protein Coding	Q8N726	64	GC09M021967	20.40890503	https://www.genecards.org/cgi-bin/carddisp.pl?gene=CDKN2A
MAPK1	Mitogen-Activated Protein Kinase 1	Protein Coding	P28482	66	GC22M021759	20.38607979	https://www.genecards.org/cgi-bin/carddisp.pl?gene=MAPK1
DDX1	DEAD-Box Helicase 1	Protein Coding	Q92499	56	GC02P015591	20.37710571	https://www.genecards.org/cgi-bin/carddisp.pl?gene=DDX1
TAP1	Transporter 1, ATP Binding Cassette Subfamily B Member	Protein Coding	Q03518	60	GC06M097176	20.09474945	https://www.genecards.org/cgi-bin/carddisp.pl?gene=TAP1
FAS	Fas Cell Surface Death Receptor	Protein Coding	P25445	64	GC10P112626	20.03167725	https://www.genecards.org/cgi-bin/carddisp.pl?gene=FAS
LACTB	Lactamase Beta	Protein Coding	P83111	51	GC15P168156	19.86349297	https://www.genecards.org/cgi-bin/carddisp.pl?gene=LACTB
ADA	Adenosine Deaminase	Protein Coding	P00813	64	GC20M044620	19.5355835	https://www.genecards.org/cgi-bin/carddisp.pl?gene=ADA
TAP2	Transporter 2, ATP Binding Cassette Subfamily B Member	Protein Coding	Q03519	57	GC06M032821	19.51093674	https://www.genecards.org/cgi-bin/carddisp.pl?gene=TAP2
FURIN	Furin, Paired Basic Amino Acid Cleaving Enzyme	Protein Coding	P09958	61	GC15P090868	19.42292213	https://www.genecards.org/cgi-bin/carddisp.pl?gene=FURIN
APOE	Apolipoprotein E	Protein Coding	P02649	63	GC19P123244	19.12731552	https://www.genecards.org/cgi-bin/carddisp.pl?gene=APOE
IL1A	Interleukin 1 Alpha	Protein Coding	P01583	58	GC02M112773	19.07904816	https://www.genecards.org/cgi-bin/carddisp.pl?gene=IL1A
RNASE3	Ribonuclease A Family Member 3	Protein Coding	P12724	53	GC14P020891	19.04807281	https://www.genecards.org/cgi-bin/carddisp.pl?gene=RNASE3
MIR155	MicroRNA 155	RNA Gene		31	GC21P025573	18.99512863	https://www.genecards.org/cgi-bin/carddisp.pl?gene=MIR155
IKBKB	Inhibitor Of Nuclear Factor Kappa B Kinase Subunit Beta	Protein Coding	O14920	67	GC08P042271	18.97138977	https://www.genecards.org/cgi-bin/carddisp.pl?gene=IKBKB
NFE2L2	NFE2 Like BZIP Transcription Factor 2	Protein Coding	Q16236	64	GC02M177227	18.96756554	https://www.genecards.org/cgi-bin/carddisp.pl?gene=NFE2L2
TERT	Telomerase Reverse Transcriptase	Protein Coding	O14746	64	GC05M001253	18.927948	https://www.genecards.org/cgi-bin/carddisp.pl?gene=TERT
CCL4	C-C Motif Chemokine Ligand 4	Protein Coding	P13236	53	GC17P036103	18.88631439	https://www.genecards.org/cgi-bin/carddisp.pl?gene=CCL4
BCL2	BCL2 Apoptosis Regulator	Protein Coding	P10415	64	GC18M063123	18.88451385	https://www.genecards.org/cgi-bin/carddisp.pl?gene=BCL2
IGHE	Immunoglobulin Heavy Constant Epsilon	Protein Coding	P01854	42	GC14M121124	18.82355881	https://www.genecards.org/cgi-bin/carddisp.pl?gene=IGHE
CASP1	Caspase 1	Protein Coding	P29466	62	GC11M105025	18.58306122	https://www.genecards.org/cgi-bin/carddisp.pl?gene=CASP1
PPIA	Peptidylprolyl Isomerase A	Protein Coding	P62937	58	GC07P044827	18.1146698	https://www.genecards.org/cgi-bin/carddisp.pl?gene=PPIA
CASP3	Caspase 3	Protein Coding	P42574	62	GC04M184627	18.10626602	https://www.genecards.org/cgi-bin/carddisp.pl?gene=CASP3
NBN	Nibrin	Protein Coding	O60934	62	GC08M089933	18.08924103	https://www.genecards.org/cgi-bin/carddisp.pl?gene=NBN
LCK	LCK Proto-Oncogene, Src Family Tyrosine Kinase	Protein Coding	P06239	64	GC01P032251	18.08841324	https://www.genecards.org/cgi-bin/carddisp.pl?gene=LCK
CTNNB1	Catenin Beta 1	Protein Coding	P35222	66	GC03P041194	18.08665657	https://www.genecards.org/cgi-bin/carddisp.pl?gene=CTNNB1
IL4R	Interleukin 4 Receptor	Protein Coding	P24394	60	GC16P096455	18.0229454	https://www.genecards.org/cgi-bin/carddisp.pl?gene=IL4R
MIR17	MicroRNA 17	RNA Gene		28	GC13P091350	18.01602173	https://www.genecards.org/cgi-bin/carddisp.pl?gene=MIR17
CYBB	Cytochrome B-245 Beta Chain	Protein Coding	P04839	62	GC0XP037780	18.0098381	https://www.genecards.org/cgi-bin/carddisp.pl?gene=CYBB
TFRC	Transferrin Receptor	Protein Coding	P02786	63	GC03M196520	17.9927578	https://www.genecards.org/cgi-bin/carddisp.pl?gene=TFRC
KRAS	KRAS Proto-Oncogene, GTPase	Protein Coding	P01116	66	GC12M031027	17.91423988	https://www.genecards.org/cgi-bin/carddisp.pl?gene=KRAS
MSN	Moesin	Protein Coding	P26038	60	GC0XP065588	17.89407539	https://www.genecards.org/cgi-bin/carddisp.pl?gene=MSN
PRKCD	Protein Kinase C Delta	Protein Coding	Q05655	66	GC03P053156	17.85633469	https://www.genecards.org/cgi-bin/carddisp.pl?gene=PRKCD
PML	PML Nuclear Body Scaffold	Protein Coding	P29590	59	GC15P073994	17.77103615	https://www.genecards.org/cgi-bin/carddisp.pl?gene=PML
NEU1	Neuraminidase 1	Protein Coding	Q99519	59	GC06M031857	17.76406288	https://www.genecards.org/cgi-bin/carddisp.pl?gene=NEU1
CD40	CD40 Molecule	Protein Coding	P25942	63	GC20P046118	17.74393463	https://www.genecards.org/cgi-bin/carddisp.pl?gene=CD40
UNC13D	Unc-13 Homolog D	Protein Coding	Q70J99	56	GC17M075827	17.7310257	https://www.genecards.org/cgi-bin/carddisp.pl?gene=UNC13D
NOD2	Nucleotide Binding Oligomerization Domain Containing 2	Protein Coding	Q9HC29	60	GC16P050693	17.71006775	https://www.genecards.org/cgi-bin/carddisp.pl?gene=NOD2
IL12B	Interleukin 12B	Protein Coding	P29460	58	GC05M159314	17.63586426	https://www.genecards.org/cgi-bin/carddisp.pl?gene=IL12B
FCGR2A	Fc Gamma Receptor IIa	Protein Coding	P12318	60	GC01P161505	17.63415146	https://www.genecards.org/cgi-bin/carddisp.pl?gene=FCGR2A
CD19	CD19 Molecule	Protein Coding	P15391	64	GC16P096580	17.32196808	https://www.genecards.org/cgi-bin/carddisp.pl?gene=CD19
MIR125A	MicroRNA 125a	RNA Gene		31	GC19P123545	17.22767639	https://www.genecards.org/cgi-bin/carddisp.pl?gene=MIR125A
RELA	RELA Proto-Oncogene, NF-KB Subunit	Protein Coding	Q04206	64	GC11M065653	17.10799217	https://www.genecards.org/cgi-bin/carddisp.pl?gene=RELA
CD8A	CD8 Subunit Alpha	Protein Coding	P01732	60	GC02M086784	17.02973747	https://www.genecards.org/cgi-bin/carddisp.pl?gene=CD8A
MIR146A	MicroRNA 146a	RNA Gene		31	GC05P160485	16.99947357	https://www.genecards.org/cgi-bin/carddisp.pl?gene=MIR146A
WAS	WASP Actin Nucleation Promoting Factor	Protein Coding	P42768	61	GC0XP048676	16.8973732	https://www.genecards.org/cgi-bin/carddisp.pl?gene=WAS
IL12RB1	Interleukin 12 Receptor Subunit Beta 1	Protein Coding	P42701	58	GC19M018058	16.87684631	https://www.genecards.org/cgi-bin/carddisp.pl?gene=IL12RB1
SRC	SRC Proto-Oncogene, Non-Receptor Tyrosine Kinase	Protein Coding	P12931	64	GC20P037344	16.80718613	https://www.genecards.org/cgi-bin/carddisp.pl?gene=SRC
NOS2	Nitric Oxide Synthase 2	Protein Coding	P35228	62	GC17M027756	16.75811386	https://www.genecards.org/cgi-bin/carddisp.pl?gene=NOS2
CCND1	Cyclin D1	Protein Coding	P24385	66	GC11P069641	16.74068832	https://www.genecards.org/cgi-bin/carddisp.pl?gene=CCND1
MIRLET7C	MicroRNA Let-7c	RNA Gene		31	GC21P018986	16.62652969	https://www.genecards.org/cgi-bin/carddisp.pl?gene=MIRLET7C
LRBA	LPS Responsive Beige-Like Anchor Protein	Protein Coding	P50851	52	GC04M150264	16.5652504	https://www.genecards.org/cgi-bin/carddisp.pl?gene=LRBA
SCARB1	Scavenger Receptor Class B Member 1	Protein Coding	Q8WTV0	60	GC12M124776	16.55310631	https://www.genecards.org/cgi-bin/carddisp.pl?gene=SCARB1
MYC	MYC Proto-Oncogene, BHLH Transcription Factor	Protein Coding	P01106	66	GC08P127735	16.43491364	https://www.genecards.org/cgi-bin/carddisp.pl?gene=MYC
GATA2	GATA Binding Protein 2	Protein Coding	P23769	62	GC03M128479	16.39485931	https://www.genecards.org/cgi-bin/carddisp.pl?gene=GATA2
EP300	E1A Binding Protein P300	Protein Coding	Q09472	65	GC22P076143	16.37950325	https://www.genecards.org/cgi-bin/carddisp.pl?gene=EP300
LTF	Lactotransferrin	Protein Coding	P02788	58	GC03M046435	16.2504673	https://www.genecards.org/cgi-bin/carddisp.pl?gene=LTF
CORO1A	Coronin 1A	Protein Coding	P31146	56	GC16P096692	16.2410717	https://www.genecards.org/cgi-bin/carddisp.pl?gene=CORO1A
HSP90AB1	Heat Shock Protein 90 Alpha Family Class B Member 1	Protein Coding	P08238	63	GC06P044246	16.19667244	https://www.genecards.org/cgi-bin/carddisp.pl?gene=HSP90AB1
IRF8	Interferon Regulatory Factor 8	Protein Coding	Q02556	59	GC16P098462	16.17263222	https://www.genecards.org/cgi-bin/carddisp.pl?gene=IRF8
MTOR	Mechanistic Target Of Rapamycin Kinase	Protein Coding	P42345	68	GC01M011106	16.06752777	https://www.genecards.org/cgi-bin/carddisp.pl?gene=MTOR
PGR-AS1	PGR Antisense RNA 1	RNA Gene		20	GC11P101131	16.05076027	https://www.genecards.org/cgi-bin/carddisp.pl?gene=PGR-AS1
DKC1	Dyskerin Pseudouridine Synthase 1	Protein Coding	O60832	59	GC0XP154762	15.98400593	https://www.genecards.org/cgi-bin/carddisp.pl?gene=DKC1
IL7R	Interleukin 7 Receptor	Protein Coding	P16871	59	GC05P035852	15.90000629	https://www.genecards.org/cgi-bin/carddisp.pl?gene=IL7R
CFH	Complement Factor H	Protein Coding	P08603	60	GC01P196621	15.82988548	https://www.genecards.org/cgi-bin/carddisp.pl?gene=CFH
CIITA	Class II Major Histocompatibility Complex Transactivator	Protein Coding	P33076	57	GC16P096009	15.79627514	https://www.genecards.org/cgi-bin/carddisp.pl?gene=CIITA
MEFV	MEFV Innate Immunity Regulator, Pyrin	Protein Coding	O15553	56	GC16M025719	15.55230618	https://www.genecards.org/cgi-bin/carddisp.pl?gene=MEFV
PTPN11	Protein Tyrosine Phosphatase Non-Receptor Type 11	Protein Coding	Q06124	67	GC12P112418	15.47592926	https://www.genecards.org/cgi-bin/carddisp.pl?gene=PTPN11
NRAS	NRAS Proto-Oncogene, GTPase	Protein Coding	P01111	63	GC01M114704	15.46898842	https://www.genecards.org/cgi-bin/carddisp.pl?gene=NRAS
SLC11A1	Solute Carrier Family 11 Member 1	Protein Coding	P49279	59	GC02P218382	15.38816452	https://www.genecards.org/cgi-bin/carddisp.pl?gene=SLC11A1
CXCR1	C-X-C Motif Chemokine Receptor 1	Protein Coding	P25024	56	GC02M218162	15.35433769	https://www.genecards.org/cgi-bin/carddisp.pl?gene=CXCR1
MAPK14	Mitogen-Activated Protein Kinase 14	Protein Coding	Q16539	64	GC06P144902	15.32778358	https://www.genecards.org/cgi-bin/carddisp.pl?gene=MAPK14
IRF1	Interferon Regulatory Factor 1	Protein Coding	P10914	60	GC05M132440	15.29281044	https://www.genecards.org/cgi-bin/carddisp.pl?gene=IRF1
CD274	CD274 Molecule	Protein Coding	Q9NZQ7	58	GC09P005450	15.28896332	https://www.genecards.org/cgi-bin/carddisp.pl?gene=CD274
CSF2	Colony Stimulating Factor 2	Protein Coding	P04141	58	GC05P132073	15.25691605	https://www.genecards.org/cgi-bin/carddisp.pl?gene=CSF2
BRCA1	BRCA1 DNA Repair Associated	Protein Coding	P38398	63	GC17M043044	15.16280556	https://www.genecards.org/cgi-bin/carddisp.pl?gene=BRCA1
MIR142	MicroRNA 142	RNA Gene		31	GC17M058331	15.14363194	https://www.genecards.org/cgi-bin/carddisp.pl?gene=MIR142
HRAS	HRas Proto-Oncogene, GTPase	Protein Coding	P01112	65	GC11M012501	15.12941456	https://www.genecards.org/cgi-bin/carddisp.pl?gene=HRAS
F2	Coagulation Factor II, Thrombin	Protein Coding	P00734	63	GC11P048054	15.09138393	https://www.genecards.org/cgi-bin/carddisp.pl?gene=F2
PDCD1	Programmed Cell Death 1	Protein Coding	Q15116	60	GC02M241849	15.04361534	https://www.genecards.org/cgi-bin/carddisp.pl?gene=PDCD1
RAD50	RAD50 Double Strand Break Repair Protein	Protein Coding	Q92878	63	GC05P132556	15.03892136	https://www.genecards.org/cgi-bin/carddisp.pl?gene=RAD50
C3	Complement C3	Protein Coding	P01024	62	GC19M006677	15.03594875	https://www.genecards.org/cgi-bin/carddisp.pl?gene=C3
IL1RN	Interleukin 1 Receptor Antagonist	Protein Coding	P18510	63	GC02P146140	15.02700424	https://www.genecards.org/cgi-bin/carddisp.pl?gene=IL1RN
HLA-DQA1	Major Histocompatibility Complex, Class II, DQ Alpha 1	Protein Coding	P01909	55	GC06P144795	14.91414833	https://www.genecards.org/cgi-bin/carddisp.pl?gene=HLA-DQA1
STXBP2	Syntaxin Binding Protein 2	Protein Coding	Q15833	57	GC19P122131	14.81934357	https://www.genecards.org/cgi-bin/carddisp.pl?gene=STXBP2
LEP	Leptin	Protein Coding	P41159	59	GC07P128241	14.76718903	https://www.genecards.org/cgi-bin/carddisp.pl?gene=LEP
TMPO	Thymopoietin	Protein Coding	P42166	59	GC12P098515	14.7658186	https://www.genecards.org/cgi-bin/carddisp.pl?gene=TMPO
FGF2	Fibroblast Growth Factor 2	Protein Coding	P09038	59	GC04P122826	14.75748062	https://www.genecards.org/cgi-bin/carddisp.pl?gene=FGF2
MEG3	Maternally Expressed 3	RNA Gene		37	GC14P117888	14.74969292	https://www.genecards.org/cgi-bin/carddisp.pl?gene=MEG3
TRA-TGC7-1	TRNA-Ala (Anticodon TGC) 7-1	RNA Gene		15	GC06M096896	14.71400833	https://www.genecards.org/cgi-bin/carddisp.pl?gene=TRA-TGC7-1
TGFB2	Transforming Growth Factor Beta 2	Protein Coding	P61812	64	GC01P218345	14.6735239	https://www.genecards.org/cgi-bin/carddisp.pl?gene=TGFB2
BRAF	B-Raf Proto-Oncogene, Serine/Threonine Kinase	Protein Coding	P15056	67	GC07M140778	14.64182854	https://www.genecards.org/cgi-bin/carddisp.pl?gene=BRAF
MAPK8	Mitogen-Activated Protein Kinase 8	Protein Coding	P45983	62	GC10P048306	14.62272167	https://www.genecards.org/cgi-bin/carddisp.pl?gene=MAPK8
PMS2	PMS1 Homolog 2, Mismatch Repair System Component	Protein Coding	P54278	62	GC07M005973	14.61582184	https://www.genecards.org/cgi-bin/carddisp.pl?gene=PMS2
HSPA5	Heat Shock Protein Family A (Hsp70) Member 5	Protein Coding	P11021	62	GC09M125234	14.57256699	https://www.genecards.org/cgi-bin/carddisp.pl?gene=HSPA5
MIR214	MicroRNA 214	RNA Gene		31	GC01M172234	14.53627777	https://www.genecards.org/cgi-bin/carddisp.pl?gene=MIR214
MIR126	MicroRNA 126	RNA Gene		31	GC09P136670	14.53376484	https://www.genecards.org/cgi-bin/carddisp.pl?gene=MIR126
IL2RB	Interleukin 2 Receptor Subunit Beta	Protein Coding	P14784	63	GC22M079329	14.47117424	https://www.genecards.org/cgi-bin/carddisp.pl?gene=IL2RB
CBS	Cystathionine Beta-Synthase	Protein Coding	P35520	64	GC21M043053	14.46798134	https://www.genecards.org/cgi-bin/carddisp.pl?gene=CBS
OAS1	2'-5'-Oligoadenylate Synthetase 1	Protein Coding	P00973	56	GC12P113084	14.31155396	https://www.genecards.org/cgi-bin/carddisp.pl?gene=OAS1
FOXP3	Forkhead Box P3	Protein Coding	Q9BZS1	60	GC0XM049250	14.24314117	https://www.genecards.org/cgi-bin/carddisp.pl?gene=FOXP3
THORLNC	Testis Associated Oncogenic LncRNA	RNA Gene		16	GC02M118133	14.2191658	https://www.genecards.org/cgi-bin/carddisp.pl?gene=THORLNC
SFTPD	Surfactant Protein D	Protein Coding	P35247	56	GC10M079937	14.20850182	https://www.genecards.org/cgi-bin/carddisp.pl?gene=SFTPD
ACTB	Actin Beta	Protein Coding	P60709	63	GC07M005549	14.18755436	https://www.genecards.org/cgi-bin/carddisp.pl?gene=ACTB
CCR3	C-C Motif Chemokine Receptor 3	Protein Coding	P51677	57	GC03P059714	14.1831007	https://www.genecards.org/cgi-bin/carddisp.pl?gene=CCR3
BLM	BLM RecQ Like Helicase	Protein Coding	P54132	62	GC15P090717	14.16884422	https://www.genecards.org/cgi-bin/carddisp.pl?gene=BLM
MIR148A	MicroRNA 148a	RNA Gene		29	GC07M025950	14.16530132	https://www.genecards.org/cgi-bin/carddisp.pl?gene=MIR148A
IL17RA	Interleukin 17 Receptor A	Protein Coding	Q96F46	60	GC22P075288	14.0657568	https://www.genecards.org/cgi-bin/carddisp.pl?gene=IL17RA
HSP90AA1	Heat Shock Protein 90 Alpha Family Class A Member 1	Protein Coding	P07900	64	GC14M102080	14.02592659	https://www.genecards.org/cgi-bin/carddisp.pl?gene=HSP90AA1
CDH1	Cadherin 1	Protein Coding	P12830	62	GC16P068737	13.99263	https://www.genecards.org/cgi-bin/carddisp.pl?gene=CDH1
CD14	CD14 Molecule	Protein Coding	P08571	59	GC05M140631	13.85827541	https://www.genecards.org/cgi-bin/carddisp.pl?gene=CD14
HMOX1	Heme Oxygenase 1	Protein Coding	P09601	65	GC22P035380	13.79113197	https://www.genecards.org/cgi-bin/carddisp.pl?gene=HMOX1
BRCA2	BRCA2 DNA Repair Associated	Protein Coding	P51587	60	GC13P032315	13.76439667	https://www.genecards.org/cgi-bin/carddisp.pl?gene=BRCA2
MIR221	MicroRNA 221	RNA Gene		29	GC0XM045746	13.7038517	https://www.genecards.org/cgi-bin/carddisp.pl?gene=MIR221
IL21	Interleukin 21	Protein Coding	Q9HBE4	57	GC04M122612	13.64103985	https://www.genecards.org/cgi-bin/carddisp.pl?gene=IL21
CD247	CD247 Molecule	Protein Coding	P20963	62	GC01M167399	13.63099766	https://www.genecards.org/cgi-bin/carddisp.pl?gene=CD247
IRF4	Interferon Regulatory Factor 4	Protein Coding	Q15306	58	GC06P000391	13.57898712	https://www.genecards.org/cgi-bin/carddisp.pl?gene=IRF4
G6PD	Glucose-6-Phosphate Dehydrogenase	Protein Coding	P11413	63	GC0XM154605	13.5409584	https://www.genecards.org/cgi-bin/carddisp.pl?gene=G6PD
CCR7	C-C Motif Chemokine Receptor 7	Protein Coding	P32248	58	GC17M085155	13.44948578	https://www.genecards.org/cgi-bin/carddisp.pl?gene=CCR7
IL15	Interleukin 15	Protein Coding	P40933	55	GC04P141636	13.44683838	https://www.genecards.org/cgi-bin/carddisp.pl?gene=IL15
CSF3	Colony Stimulating Factor 3	Protein Coding	P09919	54	GC17P040015	13.42759037	https://www.genecards.org/cgi-bin/carddisp.pl?gene=CSF3
INS	Insulin	Protein Coding	P01308	60	GC11M002159	13.40920639	https://www.genecards.org/cgi-bin/carddisp.pl?gene=INS
MAPK3	Mitogen-Activated Protein Kinase 3	Protein Coding	P27361	63	GC16M044882	13.40663338	https://www.genecards.org/cgi-bin/carddisp.pl?gene=MAPK3
PRKDC	Protein Kinase, DNA-Activated, Catalytic Subunit	Protein Coding	P78527	63	GC08M047773	13.3960247	https://www.genecards.org/cgi-bin/carddisp.pl?gene=PRKDC
CR1	Complement C3b/C4b Receptor 1 (Knops Blood Group)	Protein Coding	P17927	58	GC01P207496	13.39067078	https://www.genecards.org/cgi-bin/carddisp.pl?gene=CR1
MIR29A	MicroRNA 29a	RNA Gene		31	GC07M130876	13.3896656	https://www.genecards.org/cgi-bin/carddisp.pl?gene=MIR29A
CD79B	CD79b Molecule	Protein Coding	P40259	58	GC17M063928	13.35347557	https://www.genecards.org/cgi-bin/carddisp.pl?gene=CD79B
SYK	Spleen Associated Tyrosine Kinase	Protein Coding	P43405	64	GC09P101996	13.31009483	https://www.genecards.org/cgi-bin/carddisp.pl?gene=SYK
ITGB2	Integrin Subunit Beta 2	Protein Coding	P05107	63	GC21M044885	13.28867912	https://www.genecards.org/cgi-bin/carddisp.pl?gene=ITGB2
AICDA	Activation Induced Cytidine Deaminase	Protein Coding	Q9GZX7	56	GC12M008602	13.26984215	https://www.genecards.org/cgi-bin/carddisp.pl?gene=AICDA
ERBB2	Erb-B2 Receptor Tyrosine Kinase 2	Protein Coding	P04626	68	GC17P039687	13.22724533	https://www.genecards.org/cgi-bin/carddisp.pl?gene=ERBB2
ACE	Angiotensin I Converting Enzyme	Protein Coding	P12821	64	GC17P063477	13.20559597	https://www.genecards.org/cgi-bin/carddisp.pl?gene=ACE
MIR143	MicroRNA 143	RNA Gene		33	GC05P153734	13.17657852	https://www.genecards.org/cgi-bin/carddisp.pl?gene=MIR143
PNP	Purine Nucleoside Phosphorylase	Protein Coding	P00491	62	GC14P047738	13.17577171	https://www.genecards.org/cgi-bin/carddisp.pl?gene=PNP
ICOS	Inducible T Cell Costimulator	Protein Coding	Q9Y6W8	58	GC02P204096	13.14410591	https://www.genecards.org/cgi-bin/carddisp.pl?gene=ICOS
MIR223	MicroRNA 223	RNA Gene		30	GC0XP066018	13.10782433	https://www.genecards.org/cgi-bin/carddisp.pl?gene=MIR223
ETS1	ETS Proto-Oncogene 1, Transcription Factor	Protein Coding	P14921	61	GC11M128458	13.08413219	https://www.genecards.org/cgi-bin/carddisp.pl?gene=ETS1
NPC1	NPC Intracellular Cholesterol Transporter 1	Protein Coding	O15118	62	GC18M023506	13.06834602	https://www.genecards.org/cgi-bin/carddisp.pl?gene=NPC1
MVK	Mevalonate Kinase	Protein Coding	Q03426	60	GC12P109573	13.03581238	https://www.genecards.org/cgi-bin/carddisp.pl?gene=MVK
MS4A1	Membrane Spanning 4-Domains A1	Protein Coding	P11836	60	GC11P093390	13.03176498	https://www.genecards.org/cgi-bin/carddisp.pl?gene=MS4A1
JAK3	Janus Kinase 3	Protein Coding	P52333	64	GC19M017824	13.00800896	https://www.genecards.org/cgi-bin/carddisp.pl?gene=JAK3
ISG20	Interferon Stimulated Exonuclease Gene 20	Protein Coding	Q96AZ6	51	GC15P088635	13.0059185	https://www.genecards.org/cgi-bin/carddisp.pl?gene=ISG20
CHUK	Component Of Inhibitor Of Nuclear Factor Kappa B Kinase Complex	Protein Coding	O15111	63	GC10M100451	12.98931503	https://www.genecards.org/cgi-bin/carddisp.pl?gene=CHUK
MIR145	MicroRNA 145	RNA Gene		32	GC05P149430	12.98287964	https://www.genecards.org/cgi-bin/carddisp.pl?gene=MIR145
MIR22	MicroRNA 22	RNA Gene		31	GC17M001713	12.90027237	https://www.genecards.org/cgi-bin/carddisp.pl?gene=MIR22
TNFRSF13B	TNF Receptor Superfamily Member 13B	Protein Coding	O14836	60	GC17M016929	12.89037609	https://www.genecards.org/cgi-bin/carddisp.pl?gene=TNFRSF13B
MET	MET Proto-Oncogene, Receptor Tyrosine Kinase	Protein Coding	P08581	67	GC07P116672	12.882061	https://www.genecards.org/cgi-bin/carddisp.pl?gene=MET
MIR27A	MicroRNA 27a	RNA Gene		32	GC19M096311	12.85675621	https://www.genecards.org/cgi-bin/carddisp.pl?gene=MIR27A
CREB1	CAMP Responsive Element Binding Protein 1	Protein Coding	P16220	63	GC02P207529	12.85640526	https://www.genecards.org/cgi-bin/carddisp.pl?gene=CREB1
TAC1	Tachykinin Precursor 1	Protein Coding	P20366	53	GC07P097734	12.810606	https://www.genecards.org/cgi-bin/carddisp.pl?gene=TAC1
JAK1	Janus Kinase 1	Protein Coding	P23458	66	GC01M064833	12.7918911	https://www.genecards.org/cgi-bin/carddisp.pl?gene=JAK1
MIR150	MicroRNA 150	RNA Gene		31	GC19M049500	12.77162743	https://www.genecards.org/cgi-bin/carddisp.pl?gene=MIR150
TUG1	Taurine Up-Regulated 1	Protein Coding	A0A6I8PU40	34	GC22P030969	12.76455212	https://www.genecards.org/cgi-bin/carddisp.pl?gene=TUG1
NOTCH1	Notch Receptor 1	Protein Coding	P46531	66	GC09M138850	12.75980282	https://www.genecards.org/cgi-bin/carddisp.pl?gene=NOTCH1
HLA-G	Major Histocompatibility Complex, Class I, G	Protein Coding	P17693	58	GC06P144710	12.73207378	https://www.genecards.org/cgi-bin/carddisp.pl?gene=HLA-G
VIP	Vasoactive Intestinal Peptide	Protein Coding	P01282	57	GC06P152750	12.72816753	https://www.genecards.org/cgi-bin/carddisp.pl?gene=VIP
ITGAV	Integrin Subunit Alpha V	Protein Coding	P06756	60	GC02P186589	12.71022511	https://www.genecards.org/cgi-bin/carddisp.pl?gene=ITGAV
AFP	Alpha Fetoprotein	Protein Coding	P02771	60	GC04P073431	12.69472313	https://www.genecards.org/cgi-bin/carddisp.pl?gene=AFP
TRAF6	TNF Receptor Associated Factor 6	Protein Coding	Q9Y4K3	59	GC11M036467	12.65284157	https://www.genecards.org/cgi-bin/carddisp.pl?gene=TRAF6
MLH1	MutL Homolog 1	Protein Coding	P40692	62	GC03P036993	12.6462307	https://www.genecards.org/cgi-bin/carddisp.pl?gene=MLH1
LTA	Lymphotoxin Alpha	Protein Coding	P01374	55	GC06P144762	12.63712311	https://www.genecards.org/cgi-bin/carddisp.pl?gene=LTA
CD3E	CD3 Epsilon Subunit Of T-Cell Receptor Complex	Protein Coding	P07766	60	GC11P118304	12.60892677	https://www.genecards.org/cgi-bin/carddisp.pl?gene=CD3E
MIRLET7B	MicroRNA Let-7b	RNA Gene		29	GC22P076285	12.60700989	https://www.genecards.org/cgi-bin/carddisp.pl?gene=MIRLET7B
MSH6	MutS Homolog 6	Protein Coding	P52701	62	GC02P047695	12.56680584	https://www.genecards.org/cgi-bin/carddisp.pl?gene=MSH6
UNG	Uracil DNA Glycosylase	Protein Coding	P13051	59	GC12P109097	12.5526638	https://www.genecards.org/cgi-bin/carddisp.pl?gene=UNG
CD28	CD28 Molecule	Protein Coding	P10747	59	GC02P203706	12.55252647	https://www.genecards.org/cgi-bin/carddisp.pl?gene=CD28
BAX	BCL2 Associated X, Apoptosis Regulator	Protein Coding	Q07812	64	GC19P048954	12.55152225	https://www.genecards.org/cgi-bin/carddisp.pl?gene=BAX
TNFRSF13C	TNF Receptor Superfamily Member 13C	Protein Coding	Q96RJ3	58	GC22M079362	12.50600052	https://www.genecards.org/cgi-bin/carddisp.pl?gene=TNFRSF13C
SMAD4	SMAD Family Member 4	Protein Coding	Q13485	66	GC18P051028	12.50234222	https://www.genecards.org/cgi-bin/carddisp.pl?gene=SMAD4
MIR31	MicroRNA 31	RNA Gene		29	GC09M022191	12.49406242	https://www.genecards.org/cgi-bin/carddisp.pl?gene=MIR31
PPARG	Peroxisome Proliferator Activated Receptor Gamma	Protein Coding	P37231	66	GC03P012287	12.47986889	https://www.genecards.org/cgi-bin/carddisp.pl?gene=PPARG
MIR30A	MicroRNA 30a	RNA Gene		28	GC06M071403	12.46624947	https://www.genecards.org/cgi-bin/carddisp.pl?gene=MIR30A
GAS5	Growth Arrest Specific 5	RNA Gene		33	GC01M173947	12.45921993	https://www.genecards.org/cgi-bin/carddisp.pl?gene=GAS5
MIR25	MicroRNA 25	RNA Gene		29	GC07M100093	12.45504379	https://www.genecards.org/cgi-bin/carddisp.pl?gene=MIR25
CD3G	CD3 Gamma Subunit Of T-Cell Receptor Complex	Protein Coding	P09693	59	GC11P118344	12.39095974	https://www.genecards.org/cgi-bin/carddisp.pl?gene=CD3G
EIF2S1	Eukaryotic Translation Initiation Factor 2 Subunit Alpha	Protein Coding	P05198	58	GC14P067359	12.38584995	https://www.genecards.org/cgi-bin/carddisp.pl?gene=EIF2S1
TKT	Transketolase	Protein Coding	P29401	59	GC03M053224	12.37651157	https://www.genecards.org/cgi-bin/carddisp.pl?gene=TKT
MIR34A	MicroRNA 34a	RNA Gene		32	GC01M015281	12.3138752	https://www.genecards.org/cgi-bin/carddisp.pl?gene=MIR34A
CD36	CD36 Molecule (CD36 Blood Group)	Protein Coding	P16671	63	GC07P080369	12.30908012	https://www.genecards.org/cgi-bin/carddisp.pl?gene=CD36
IFNAR2-IL10RB	IFNAR2-IL10RB Readthrough	Protein Coding		18	GC21P033230	12.29246235	https://www.genecards.org/cgi-bin/carddisp.pl?gene=IFNAR2-IL10RB
CAV1	Caveolin 1	Protein Coding	Q03135	62	GC07P116524	12.28968811	https://www.genecards.org/cgi-bin/carddisp.pl?gene=CAV1
KPNA2	Karyopherin Subunit Alpha 2	Protein Coding	P52292	58	GC17P068035	12.27854156	https://www.genecards.org/cgi-bin/carddisp.pl?gene=KPNA2
CD3D	CD3 Delta Subunit Of T-Cell Receptor Complex	Protein Coding	P04234	60	GC11M118338	12.21573257	https://www.genecards.org/cgi-bin/carddisp.pl?gene=CD3D
MMP1	Matrix Metallopeptidase 1	Protein Coding	P03956	63	GC11M129720	12.17737579	https://www.genecards.org/cgi-bin/carddisp.pl?gene=MMP1
KRT18	Keratin 18	Protein Coding	P05783	63	GC12P052948	12.15081787	https://www.genecards.org/cgi-bin/carddisp.pl?gene=KRT18
CP	Ceruloplasmin	Protein Coding	P00450	61	GC03M149162	12.12113857	https://www.genecards.org/cgi-bin/carddisp.pl?gene=CP
KIT	KIT Proto-Oncogene, Receptor Tyrosine Kinase	Protein Coding	P10721	66	GC04P054657	12.11793232	https://www.genecards.org/cgi-bin/carddisp.pl?gene=KIT
SLC17A5	Solute Carrier Family 17 Member 5	Protein Coding	Q9NRA2	58	GC06M073593	12.08023071	https://www.genecards.org/cgi-bin/carddisp.pl?gene=SLC17A5
DOCK8	Dedicator Of Cytokinesis 8	Protein Coding	Q8NF50	58	GC09P000286	12.05315208	https://www.genecards.org/cgi-bin/carddisp.pl?gene=DOCK8
CALR	Calreticulin	Protein Coding	P27797	64	GC19P012938	12.02295971	https://www.genecards.org/cgi-bin/carddisp.pl?gene=CALR
SP1	Sp1 Transcription Factor	Protein Coding	P08047	59	GC12P053380	11.98355579	https://www.genecards.org/cgi-bin/carddisp.pl?gene=SP1
SLPI	Secretory Leukocyte Peptidase Inhibitor	Protein Coding	P03973	54	GC20M045252	11.97191429	https://www.genecards.org/cgi-bin/carddisp.pl?gene=SLPI
SPI1	Spi-1 Proto-Oncogene	Protein Coding	P17947	56	GC11M128622	11.96370983	https://www.genecards.org/cgi-bin/carddisp.pl?gene=SPI1
ATR	ATR Serine/Threonine Kinase	Protein Coding	Q13535	66	GC03M142449	11.86277199	https://www.genecards.org/cgi-bin/carddisp.pl?gene=ATR
CD86	CD86 Molecule	Protein Coding	P42081	57	GC03P122055	11.84889603	https://www.genecards.org/cgi-bin/carddisp.pl?gene=CD86
TNFAIP3	TNF Alpha Induced Protein 3	Protein Coding	P21580	62	GC06P137866	11.84311485	https://www.genecards.org/cgi-bin/carddisp.pl?gene=TNFAIP3
PSMA7	Proteasome 20S Subunit Alpha 7	Protein Coding	O14818	58	GC20M062136	11.83966064	https://www.genecards.org/cgi-bin/carddisp.pl?gene=PSMA7
MSH2	MutS Homolog 2	Protein Coding	P43246	60	GC02P047403	11.82254219	https://www.genecards.org/cgi-bin/carddisp.pl?gene=MSH2
LIG4	DNA Ligase 4	Protein Coding	P49917	60	GC13M108207	11.77263641	https://www.genecards.org/cgi-bin/carddisp.pl?gene=LIG4
POLE	DNA Polymerase Epsilon, Catalytic Subunit	Protein Coding	Q07864	60	GC12M132789	11.76827812	https://www.genecards.org/cgi-bin/carddisp.pl?gene=POLE
RAG1	Recombination Activating 1	Protein Coding	P15918	56	GC11P036554	11.75742817	https://www.genecards.org/cgi-bin/carddisp.pl?gene=RAG1
IGKC	Immunoglobulin Kappa Constant	Protein Coding	P01834	41	GC02M092508	11.74252033	https://www.genecards.org/cgi-bin/carddisp.pl?gene=IGKC
MIR199A1	MicroRNA 199a-1	RNA Gene		28	GC19M010817	11.71453857	https://www.genecards.org/cgi-bin/carddisp.pl?gene=MIR199A1
MIR18A	MicroRNA 18a	RNA Gene		28	GC13P091701	11.7123661	https://www.genecards.org/cgi-bin/carddisp.pl?gene=MIR18A
MAP2K1	Mitogen-Activated Protein Kinase Kinase 1	Protein Coding	Q02750	67	GC15P066386	11.70308495	https://www.genecards.org/cgi-bin/carddisp.pl?gene=MAP2K1
MIR141	MicroRNA 141	RNA Gene		31	GC12P042129	11.69929409	https://www.genecards.org/cgi-bin/carddisp.pl?gene=MIR141
HIF1A	Hypoxia Inducible Factor 1 Subunit Alpha	Protein Coding	Q16665	62	GC14P061695	11.69822788	https://www.genecards.org/cgi-bin/carddisp.pl?gene=HIF1A
ZAP70	Zeta Chain Of T Cell Receptor Associated Protein Kinase 70	Protein Coding	P43403	64	GC02P098200	11.67590237	https://www.genecards.org/cgi-bin/carddisp.pl?gene=ZAP70
HFE	Homeostatic Iron Regulator	Protein Coding	Q30201	58	GC06P026087	11.67252445	https://www.genecards.org/cgi-bin/carddisp.pl?gene=HFE
MIR23B	MicroRNA 23b	RNA Gene		29	GC09P095085	11.63478661	https://www.genecards.org/cgi-bin/carddisp.pl?gene=MIR23B
TTC7A	Tetratricopeptide Repeat Domain 7A	Protein Coding	Q9ULT0	52	GC02P046921	11.63251114	https://www.genecards.org/cgi-bin/carddisp.pl?gene=TTC7A
CD70	CD70 Molecule	Protein Coding	P32970	56	GC19M096006	11.60749626	https://www.genecards.org/cgi-bin/carddisp.pl?gene=CD70
MIR106B	MicroRNA 106b	RNA Gene		31	GC07M105744	11.60692978	https://www.genecards.org/cgi-bin/carddisp.pl?gene=MIR106B
MYH7	Myosin Heavy Chain 7	Protein Coding	P12883	60	GC14M023412	11.57289886	https://www.genecards.org/cgi-bin/carddisp.pl?gene=MYH7
RB1	RB Transcriptional Corepressor 1	Protein Coding	P06400	62	GC13P048303	11.54596996	https://www.genecards.org/cgi-bin/carddisp.pl?gene=RB1
MIR222	MicroRNA 222	RNA Gene		29	GC0XM045747	11.54468918	https://www.genecards.org/cgi-bin/carddisp.pl?gene=MIR222
RAG2	Recombination Activating 2	Protein Coding	P55895	52	GC11M036575	11.5440979	https://www.genecards.org/cgi-bin/carddisp.pl?gene=RAG2
RMRP	RNA Component Of Mitochondrial RNA Processing Endoribonuclease	RNA Gene		33	GC09M035655	11.53885269	https://www.genecards.org/cgi-bin/carddisp.pl?gene=RMRP
CDK4	Cyclin Dependent Kinase 4	Protein Coding	P11802	67	GC12M059651	11.52290344	https://www.genecards.org/cgi-bin/carddisp.pl?gene=CDK4
HSPA8	Heat Shock Protein Family A (Hsp70) Member 8	Protein Coding	P11142	62	GC11M123057	11.48604679	https://www.genecards.org/cgi-bin/carddisp.pl?gene=HSPA8
CD80	CD80 Molecule	Protein Coding	P33681	56	GC03M119524	11.47796249	https://www.genecards.org/cgi-bin/carddisp.pl?gene=CD80
IL7	Interleukin 7	Protein Coding	P13232	55	GC08M078689	11.47181129	https://www.genecards.org/cgi-bin/carddisp.pl?gene=IL7
VPS4A	Vacuolar Protein Sorting 4 Homolog A	Protein Coding	Q9UN37	55	GC16P069311	11.45629597	https://www.genecards.org/cgi-bin/carddisp.pl?gene=VPS4A
CXCL9	C-X-C Motif Chemokine Ligand 9	Protein Coding	Q07325	52	GC04M076001	11.41998482	https://www.genecards.org/cgi-bin/carddisp.pl?gene=CXCL9
HELLS	Helicase, Lymphoid Specific	Protein Coding	Q9NRZ9	57	GC10P112737	11.41230202	https://www.genecards.org/cgi-bin/carddisp.pl?gene=HELLS
MIF	Macrophage Migration Inhibitory Factor	Protein Coding	P14174	60	GC22P023894	11.38983727	https://www.genecards.org/cgi-bin/carddisp.pl?gene=MIF
PGM3	Phosphoglucomutase 3	Protein Coding	O95394	55	GC06M097842	11.27978802	https://www.genecards.org/cgi-bin/carddisp.pl?gene=PGM3
MIR181B1	MicroRNA 181b-1	RNA Gene		29	GC01M198858	11.23478317	https://www.genecards.org/cgi-bin/carddisp.pl?gene=MIR181B1
DNMT3B	DNA Methyltransferase 3 Beta	Protein Coding	Q9UBC3	64	GC20P032762	11.21919823	https://www.genecards.org/cgi-bin/carddisp.pl?gene=DNMT3B
MIR151A	MicroRNA 151a	RNA Gene		28	GC08M140954	11.20013237	https://www.genecards.org/cgi-bin/carddisp.pl?gene=MIR151A
MIR15A	MicroRNA 15a	RNA Gene		25	GC13M050049	11.19909477	https://www.genecards.org/cgi-bin/carddisp.pl?gene=MIR15A
MIR23A	MicroRNA 23a	RNA Gene		30	GC19M096312	11.11789131	https://www.genecards.org/cgi-bin/carddisp.pl?gene=MIR23A
PIK3CG	Phosphatidylinositol-4,5-Bisphosphate 3-Kinase Catalytic Subunit Gamma	Protein Coding	P48736	62	GC07P106865	11.10357094	https://www.genecards.org/cgi-bin/carddisp.pl?gene=PIK3CG
RAF1	Raf-1 Proto-Oncogene, Serine/Threonine Kinase	Protein Coding	P04049	67	GC03M012583	11.102005	https://www.genecards.org/cgi-bin/carddisp.pl?gene=RAF1
IGHM	Immunoglobulin Heavy Constant Mu	Protein Coding	P01871	45	GC14M121139	11.10012627	https://www.genecards.org/cgi-bin/carddisp.pl?gene=IGHM
DPP4	Dipeptidyl Peptidase 4	Protein Coding	P27487	62	GC02M161992	11.09898472	https://www.genecards.org/cgi-bin/carddisp.pl?gene=DPP4
PTGS2	Prostaglandin-Endoperoxide Synthase 2	Protein Coding	P35354	62	GC01M186671	11.08201027	https://www.genecards.org/cgi-bin/carddisp.pl?gene=PTGS2
PARP1	Poly(ADP-Ribose) Polymerase 1	Protein Coding	P09874	64	GC01M226360	11.07096863	https://www.genecards.org/cgi-bin/carddisp.pl?gene=PARP1
NALT1	NOTCH1 Associated LncRNA In T Cell Acute Lymphoblastic Leukemia 1	RNA Gene		21	GC09P144331	11.0145874	https://www.genecards.org/cgi-bin/carddisp.pl?gene=NALT1
PDGFRA	Platelet Derived Growth Factor Receptor Alpha	Protein Coding	P16234	66	GC04P054229	11.00412083	https://www.genecards.org/cgi-bin/carddisp.pl?gene=PDGFRA
HBB	Hemoglobin Subunit Beta	Protein Coding	P68871	58	GC11M012709	11.00367737	https://www.genecards.org/cgi-bin/carddisp.pl?gene=HBB
IL9R	Interleukin 9 Receptor	Protein Coding	Q01113	47	GC0XP155997	10.98057461	https://www.genecards.org/cgi-bin/carddisp.pl?gene=IL9R
RFXAP	Regulatory Factor X Associated Protein	Protein Coding	O00287	47	GC13P036819	10.97173309	https://www.genecards.org/cgi-bin/carddisp.pl?gene=RFXAP
MIR200B	MicroRNA 200b	RNA Gene		30	GC01P001167	10.96444798	https://www.genecards.org/cgi-bin/carddisp.pl?gene=MIR200B
MIRLET7A1	MicroRNA Let-7a-1	RNA Gene		31	GC09P094175	10.95543861	https://www.genecards.org/cgi-bin/carddisp.pl?gene=MIRLET7A1
VCP	Valosin Containing Protein	Protein Coding	P55072	62	GC09M035298	10.95496178	https://www.genecards.org/cgi-bin/carddisp.pl?gene=VCP
CARD11	Caspase Recruitment Domain Family Member 11	Protein Coding	Q9BXL7	60	GC07M002906	10.92423344	https://www.genecards.org/cgi-bin/carddisp.pl?gene=CARD11
ADAM17	ADAM Metallopeptidase Domain 17	Protein Coding	P78536	64	GC02M009488	10.92324352	https://www.genecards.org/cgi-bin/carddisp.pl?gene=ADAM17
SCNN1B	Sodium Channel Epithelial 1 Subunit Beta	Protein Coding	P51168	61	GC16P023278	10.90610027	https://www.genecards.org/cgi-bin/carddisp.pl?gene=SCNN1B
SERPINB1	Serpin Family B Member 1	Protein Coding	P30740	53	GC06M003808	10.89767933	https://www.genecards.org/cgi-bin/carddisp.pl?gene=SERPINB1
POLR2L	RNA Polymerase II, I And III Subunit L	Protein Coding	P62875	51	GC11M012521	10.8751955	https://www.genecards.org/cgi-bin/carddisp.pl?gene=POLR2L
STAT5B	Signal Transducer And Activator Of Transcription 5B	Protein Coding	P51692	63	GC17M042199	10.85768223	https://www.genecards.org/cgi-bin/carddisp.pl?gene=STAT5B
CSNK2A1	Casein Kinase 2 Alpha 1	Protein Coding	P68400	63	GC20M000472	10.85726643	https://www.genecards.org/cgi-bin/carddisp.pl?gene=CSNK2A1
RFX5	Regulatory Factor X5	Protein Coding	P48382	54	GC01M151340	10.84724998	https://www.genecards.org/cgi-bin/carddisp.pl?gene=RFX5
RFXANK	Regulatory Factor X Associated Ankyrin Containing Protein	Protein Coding	O14593	51	GC19P019192	10.84724998	https://www.genecards.org/cgi-bin/carddisp.pl?gene=RFXANK
APOB	Apolipoprotein B	Protein Coding	P04114	59	GC02M020956	10.84432983	https://www.genecards.org/cgi-bin/carddisp.pl?gene=APOB
RNF216	Ring Finger Protein 216	Protein Coding	Q9NWF9	55	GC07M005620	10.84406471	https://www.genecards.org/cgi-bin/carddisp.pl?gene=RNF216
SCARNA5	Small Cajal Body-Specific RNA 5	RNA Gene		28	GC02P233275	10.82726574	https://www.genecards.org/cgi-bin/carddisp.pl?gene=SCARNA5
SFTPB	Surfactant Protein B	Protein Coding	P07988	56	GC02M085657	10.79793167	https://www.genecards.org/cgi-bin/carddisp.pl?gene=SFTPB
TERC	Telomerase RNA Component	RNA Gene		39	GC03M169765	10.77211094	https://www.genecards.org/cgi-bin/carddisp.pl?gene=TERC
STK4	Serine/Threonine Kinase 4	Protein Coding	Q13043	62	GC20P044966	10.76156139	https://www.genecards.org/cgi-bin/carddisp.pl?gene=STK4
CARMIL2	Capping Protein Regulator And Myosin 1 Linker 2	Protein Coding	Q6F5E8	47	GC16P067644	10.73472214	https://www.genecards.org/cgi-bin/carddisp.pl?gene=CARMIL2
CDKN1A	Cyclin Dependent Kinase Inhibitor 1A	Protein Coding	P38936	63	GC06P144910	10.72632504	https://www.genecards.org/cgi-bin/carddisp.pl?gene=CDKN1A
MIR182	MicroRNA 182	RNA Gene		31	GC07M129770	10.72559643	https://www.genecards.org/cgi-bin/carddisp.pl?gene=MIR182
MIR181A1	MicroRNA 181a-1	RNA Gene		28	GC01M198860	10.71877098	https://www.genecards.org/cgi-bin/carddisp.pl?gene=MIR181A1
VEGFA	Vascular Endothelial Growth Factor A	Protein Coding	P15692	61	GC06P043770	10.69760323	https://www.genecards.org/cgi-bin/carddisp.pl?gene=VEGFA
BRIP1	BRCA1 Interacting Helicase 1	Protein Coding	Q9BX63	62	GC17M061679	10.67839336	https://www.genecards.org/cgi-bin/carddisp.pl?gene=BRIP1
IRAK1	Interleukin 1 Receptor Associated Kinase 1	Protein Coding	P51617	62	GC0XM154010	10.66233921	https://www.genecards.org/cgi-bin/carddisp.pl?gene=IRAK1
VIPR1	Vasoactive Intestinal Peptide Receptor 1	Protein Coding	P32241	58	GC03P042490	10.63158035	https://www.genecards.org/cgi-bin/carddisp.pl?gene=VIPR1
SOCS3	Suppressor Of Cytokine Signaling 3	Protein Coding	O14543	56	GC17M078356	10.61960697	https://www.genecards.org/cgi-bin/carddisp.pl?gene=SOCS3
CDK1	Cyclin Dependent Kinase 1	Protein Coding	P06493	61	GC10P060772	10.5851984	https://www.genecards.org/cgi-bin/carddisp.pl?gene=CDK1
EGF	Epidermal Growth Factor	Protein Coding	P01133	64	GC04P109912	10.56794071	https://www.genecards.org/cgi-bin/carddisp.pl?gene=EGF
GAPDH	Glyceraldehyde-3-Phosphate Dehydrogenase	Protein Coding	P04406	64	GC12P042102	10.56315613	https://www.genecards.org/cgi-bin/carddisp.pl?gene=GAPDH
XPR1	Xenotropic And Polytropic Retrovirus Receptor 1	Protein Coding	Q9UBH6	55	GC01P180632	10.55799007	https://www.genecards.org/cgi-bin/carddisp.pl?gene=XPR1
CYP2E1	Cytochrome P450 Family 2 Subfamily E Member 1	Protein Coding	P05181	59	GC10P133520	10.54995728	https://www.genecards.org/cgi-bin/carddisp.pl?gene=CYP2E1
MIR20A	MicroRNA 20a	RNA Gene		29	GC13P091699	10.5282526	https://www.genecards.org/cgi-bin/carddisp.pl?gene=MIR20A
MMP3	Matrix Metallopeptidase 3	Protein Coding	P08254	63	GC11M102835	10.51311874	https://www.genecards.org/cgi-bin/carddisp.pl?gene=MMP3
RPS17	Ribosomal Protein S17	Protein Coding	P08708	54	GC15M082536	10.51143742	https://www.genecards.org/cgi-bin/carddisp.pl?gene=RPS17
NF1	Neurofibromin 1	Protein Coding	P21359	60	GC17P031094	10.50959015	https://www.genecards.org/cgi-bin/carddisp.pl?gene=NF1
SOD2-OT1	SOD2 Overlapping Transcript 1	RNA Gene		21	GC06M159772	10.49584103	https://www.genecards.org/cgi-bin/carddisp.pl?gene=SOD2-OT1
MIR127	MicroRNA 127	RNA Gene		30	GC14P116897	10.44529343	https://www.genecards.org/cgi-bin/carddisp.pl?gene=MIR127
ALK	ALK Receptor Tyrosine Kinase	Protein Coding	Q9UM73	64	GC02M029190	10.41821194	https://www.genecards.org/cgi-bin/carddisp.pl?gene=ALK
POLG	DNA Polymerase Gamma, Catalytic Subunit	Protein Coding	P54098	60	GC15M152330	10.41519547	https://www.genecards.org/cgi-bin/carddisp.pl?gene=POLG
ERCC2	ERCC Excision Repair 2, TFIIH Core Complex Helicase Subunit	Protein Coding	P18074	61	GC19M045349	10.39148521	https://www.genecards.org/cgi-bin/carddisp.pl?gene=ERCC2
HSPA4	Heat Shock Protein Family A (Hsp70) Member 4	Protein Coding	P34932	56	GC05P133062	10.38502884	https://www.genecards.org/cgi-bin/carddisp.pl?gene=HSPA4
IL1R1	Interleukin 1 Receptor Type 1	Protein Coding	P14778	60	GC02P102136	10.37693596	https://www.genecards.org/cgi-bin/carddisp.pl?gene=IL1R1
MDM2	MDM2 Proto-Oncogene	Protein Coding	Q00987	67	GC12P068808	10.34718895	https://www.genecards.org/cgi-bin/carddisp.pl?gene=MDM2
DCLRE1C	DNA Cross-Link Repair 1C	Protein Coding	Q96SD1	56	GC10M014897	10.34593773	https://www.genecards.org/cgi-bin/carddisp.pl?gene=DCLRE1C
KRT7	Keratin 7	Protein Coding	P08729	56	GC12P052232	10.3425045	https://www.genecards.org/cgi-bin/carddisp.pl?gene=KRT7
GSTM1	Glutathione S-Transferase Mu 1	Protein Coding	P09488	55	GC01P109687	10.34029198	https://www.genecards.org/cgi-bin/carddisp.pl?gene=GSTM1
RUNX1	RUNX Family Transcription Factor 1	Protein Coding	Q01196	63	GC21M034787	10.32924747	https://www.genecards.org/cgi-bin/carddisp.pl?gene=RUNX1
MIR125B1	MicroRNA 125b-1	RNA Gene		31	GC11M130263	10.31197929	https://www.genecards.org/cgi-bin/carddisp.pl?gene=MIR125B1
NR3C1	Nuclear Receptor Subfamily 3 Group C Member 1	Protein Coding	P04150	62	GC05M143277	10.30330086	https://www.genecards.org/cgi-bin/carddisp.pl?gene=NR3C1
HAX1	HCLS1 Associated Protein X-1	Protein Coding	O00165	55	GC01P167203	10.29325008	https://www.genecards.org/cgi-bin/carddisp.pl?gene=HAX1
NCAM1	Neural Cell Adhesion Molecule 1	Protein Coding	P13591	61	GC11P112961	10.27218533	https://www.genecards.org/cgi-bin/carddisp.pl?gene=NCAM1
LAT	Linker For Activation Of T Cells	Protein Coding	O43561	60	GC16P096586	10.26325321	https://www.genecards.org/cgi-bin/carddisp.pl?gene=LAT
SAMD9	Sterile Alpha Motif Domain Containing 9	Protein Coding	Q5K651	49	GC07M093099	10.25554466	https://www.genecards.org/cgi-bin/carddisp.pl?gene=SAMD9
BLNK	B Cell Linker	Protein Coding	Q8WV28	59	GC10M096303	10.24448681	https://www.genecards.org/cgi-bin/carddisp.pl?gene=BLNK
HAMP	Hepcidin Antimicrobial Peptide	Protein Coding	P81172	56	GC19P122921	10.23644924	https://www.genecards.org/cgi-bin/carddisp.pl?gene=HAMP
CFI	Complement Factor I	Protein Coding	P05156	59	GC04M109732	10.20095062	https://www.genecards.org/cgi-bin/carddisp.pl?gene=CFI
LRRC8A	Leucine Rich Repeat Containing 8 VRAC Subunit A	Protein Coding	Q8IWT6	50	GC09P128882	10.18865013	https://www.genecards.org/cgi-bin/carddisp.pl?gene=LRRC8A
SRP72	Signal Recognition Particle 72	Protein Coding	O76094	54	GC04P056466	10.15303707	https://www.genecards.org/cgi-bin/carddisp.pl?gene=SRP72
SFTPC	Surfactant Protein C	Protein Coding	P11686	53	GC08P022156	10.14630508	https://www.genecards.org/cgi-bin/carddisp.pl?gene=SFTPC
APC	APC Regulator Of WNT Signaling Pathway	Protein Coding	P25054	62	GC05P112707	10.13501358	https://www.genecards.org/cgi-bin/carddisp.pl?gene=APC
NKX2-1	NK2 Homeobox 1	Protein Coding	P43699	61	GC14M036516	10.12062645	https://www.genecards.org/cgi-bin/carddisp.pl?gene=NKX2-1
MIR130A	MicroRNA 130a	RNA Gene		31	GC11P057641	10.09520245	https://www.genecards.org/cgi-bin/carddisp.pl?gene=MIR130A
GZMB	Granzyme B	Protein Coding	P10144	60	GC14M024630	10.08284092	https://www.genecards.org/cgi-bin/carddisp.pl?gene=GZMB
MIR93	MicroRNA 93	RNA Gene		30	GC07M105718	10.05958462	https://www.genecards.org/cgi-bin/carddisp.pl?gene=MIR93
TNFRSF8	TNF Receptor Superfamily Member 8	Protein Coding	P28908	56	GC01P012063	10.03103065	https://www.genecards.org/cgi-bin/carddisp.pl?gene=TNFRSF8
MKI67	Marker Of Proliferation Ki-67	Protein Coding	P46013	56	GC10M128096	9.98771286	https://www.genecards.org/cgi-bin/carddisp.pl?gene=MKI67
IL3	Interleukin 3	Protein Coding	P08700	58	GC05P132060	9.975111008	https://www.genecards.org/cgi-bin/carddisp.pl?gene=IL3
HP	Haptoglobin	Protein Coding	P00738	58	GC16P097888	9.970691681	https://www.genecards.org/cgi-bin/carddisp.pl?gene=HP
ANPEP	Alanyl Aminopeptidase, Membrane	Protein Coding	P15144	62	GC15M089784	9.945522308	https://www.genecards.org/cgi-bin/carddisp.pl?gene=ANPEP
MME	Membrane Metalloendopeptidase	Protein Coding	P08473	63	GC03P155024	9.930625916	https://www.genecards.org/cgi-bin/carddisp.pl?gene=MME
JAK2	Janus Kinase 2	Protein Coding	O60674	66	GC09P004985	9.911830902	https://www.genecards.org/cgi-bin/carddisp.pl?gene=JAK2
KLRK1	Killer Cell Lectin Like Receptor K1	Protein Coding	P26718	53	GC12M030833	9.90653801	https://www.genecards.org/cgi-bin/carddisp.pl?gene=KLRK1
RAB5A	RAB5A, Member RAS Oncogene Family	Protein Coding	P20339	57	GC03P023027	9.880253792	https://www.genecards.org/cgi-bin/carddisp.pl?gene=RAB5A
MIR140	MicroRNA 140	RNA Gene		33	GC16P097800	9.852138519	https://www.genecards.org/cgi-bin/carddisp.pl?gene=MIR140
SPINK5	Serine Peptidase Inhibitor Kazal Type 5	Protein Coding	Q9NQ38	54	GC05P148025	9.847455978	https://www.genecards.org/cgi-bin/carddisp.pl?gene=SPINK5
NOTCH3	Notch Receptor 3	Protein Coding	Q9UM47	64	GC19M015159	9.827471733	https://www.genecards.org/cgi-bin/carddisp.pl?gene=NOTCH3
GLA	Galactosidase Alpha	Protein Coding	P06280	63	GC0XM101393	9.818903923	https://www.genecards.org/cgi-bin/carddisp.pl?gene=GLA
TF	Transferrin	Protein Coding	P02787	64	GC03P140082	9.813245773	https://www.genecards.org/cgi-bin/carddisp.pl?gene=TF
PIK3CB	Phosphatidylinositol-4,5-Bisphosphate 3-Kinase Catalytic Subunit Beta	Protein Coding	P42338	62	GC03M138652	9.805007935	https://www.genecards.org/cgi-bin/carddisp.pl?gene=PIK3CB
MIRLET7D	MicroRNA Let-7d	RNA Gene		31	GC09P094178	9.782377243	https://www.genecards.org/cgi-bin/carddisp.pl?gene=MIRLET7D
MUC1	Mucin 1, Cell Surface Associated	Protein Coding	P15941	61	GC01M155185	9.774303436	https://www.genecards.org/cgi-bin/carddisp.pl?gene=MUC1
RHOA	Ras Homolog Family Member A	Protein Coding	P61586	63	GC03M049359	9.77378273	https://www.genecards.org/cgi-bin/carddisp.pl?gene=RHOA
MIR212	MicroRNA 212	RNA Gene		29	GC17M002050	9.771661758	https://www.genecards.org/cgi-bin/carddisp.pl?gene=MIR212
MTHFD1	Methylenetetrahydrofolate Dehydrogenase, Cyclohydrolase And Formyltetrahydrofolate Synthetase 1	Protein Coding	P11586	58	GC14P064388	9.761276245	https://www.genecards.org/cgi-bin/carddisp.pl?gene=MTHFD1
STK11	Serine/Threonine Kinase 11	Protein Coding	Q15831	63	GC19P001177	9.735940933	https://www.genecards.org/cgi-bin/carddisp.pl?gene=STK11
GGT1	Gamma-Glutamyltransferase 1	Protein Coding	P19440	62	GC22P024583	9.733098984	https://www.genecards.org/cgi-bin/carddisp.pl?gene=GGT1
MIR99A	MicroRNA 99a	RNA Gene		31	GC21P016539	9.72684288	https://www.genecards.org/cgi-bin/carddisp.pl?gene=MIR99A
NRIR	Negative Regulator Of Interferon Response	RNA Gene		22	GC02M006791	9.726223946	https://www.genecards.org/cgi-bin/carddisp.pl?gene=NRIR
EDN1	Endothelin 1	Protein Coding	P05305	62	GC06P012237	9.722305298	https://www.genecards.org/cgi-bin/carddisp.pl?gene=EDN1
MIR146B	MicroRNA 146b	RNA Gene		31	GC10P102436	9.721376419	https://www.genecards.org/cgi-bin/carddisp.pl?gene=MIR146B
PPARA	Peroxisome Proliferator Activated Receptor Alpha	Protein Coding	Q07869	58	GC22P046150	9.690982819	https://www.genecards.org/cgi-bin/carddisp.pl?gene=PPARA
SCNN1G	Sodium Channel Epithelial 1 Subunit Gamma	Protein Coding	P51170	59	GC16P023182	9.685909271	https://www.genecards.org/cgi-bin/carddisp.pl?gene=SCNN1G
LINC-ROR	Long Intergenic Non-Protein Coding RNA, Regulator Of Reprogramming	RNA Gene		26	GC18M057054	9.679800987	https://www.genecards.org/cgi-bin/carddisp.pl?gene=LINC-ROR
TNFRSF4	TNF Receptor Superfamily Member 4	Protein Coding	P43489	56	GC01M001211	9.666467667	https://www.genecards.org/cgi-bin/carddisp.pl?gene=TNFRSF4
MIR30E	MicroRNA 30e	RNA Gene		32	GC01P040754	9.663527489	https://www.genecards.org/cgi-bin/carddisp.pl?gene=MIR30E
NTRK1	Neurotrophic Receptor Tyrosine Kinase 1	Protein Coding	P04629	62	GC01P156815	9.622000694	https://www.genecards.org/cgi-bin/carddisp.pl?gene=NTRK1
FCGR1A	Fc Gamma Receptor Ia	Protein Coding	P12314	54	GC01P166888	9.617900848	https://www.genecards.org/cgi-bin/carddisp.pl?gene=FCGR1A
CALCA	Calcitonin Related Polypeptide Alpha	Protein Coding	P06881	56	GC11M014966	9.612682343	https://www.genecards.org/cgi-bin/carddisp.pl?gene=CALCA
PSMB8	Proteasome 20S Subunit Beta 8	Protein Coding	P28062	63	GC06M032840	9.586261749	https://www.genecards.org/cgi-bin/carddisp.pl?gene=PSMB8
CFP	Complement Factor Properdin	Protein Coding	P27918	55	GC0XM047623	9.576316833	https://www.genecards.org/cgi-bin/carddisp.pl?gene=CFP
TNFRSF9	TNF Receptor Superfamily Member 9	Protein Coding	Q07011	58	GC01M007915	9.575535774	https://www.genecards.org/cgi-bin/carddisp.pl?gene=TNFRSF9
MIR15B	MicroRNA 15b	RNA Gene		29	GC03P160404	9.571661949	https://www.genecards.org/cgi-bin/carddisp.pl?gene=MIR15B
SCNN1A	Sodium Channel Epithelial 1 Subunit Alpha	Protein Coding	P37088	62	GC12M006346	9.568693161	https://www.genecards.org/cgi-bin/carddisp.pl?gene=SCNN1A
CAMP	Cathelicidin Antimicrobial Peptide	Protein Coding	P49913	54	GC03P059835	9.561853409	https://www.genecards.org/cgi-bin/carddisp.pl?gene=CAMP
IGF1R	Insulin Like Growth Factor 1 Receptor	Protein Coding	P08069	68	GC15P098648	9.556495667	https://www.genecards.org/cgi-bin/carddisp.pl?gene=IGF1R
MIR195	MicroRNA 195	RNA Gene		28	GC17M084118	9.55358696	https://www.genecards.org/cgi-bin/carddisp.pl?gene=MIR195
TIMP1	TIMP Metallopeptidase Inhibitor 1	Protein Coding	P01033	58	GC0XP058331	9.552248955	https://www.genecards.org/cgi-bin/carddisp.pl?gene=TIMP1
SAMD9L	Sterile Alpha Motif Domain Containing 9 Like	Protein Coding	Q8IVG5	50	GC07M093130	9.545672417	https://www.genecards.org/cgi-bin/carddisp.pl?gene=SAMD9L
MALT1	MALT1 Paracaspase	Protein Coding	Q9UDY8	61	GC18P058671	9.541276932	https://www.genecards.org/cgi-bin/carddisp.pl?gene=MALT1
MIR192	MicroRNA 192	RNA Gene		31	GC11M064891	9.506446838	https://www.genecards.org/cgi-bin/carddisp.pl?gene=MIR192
MIR342	MicroRNA 342	RNA Gene		29	GC14P100109	9.498808861	https://www.genecards.org/cgi-bin/carddisp.pl?gene=MIR342
SOD1	Superoxide Dismutase 1	Protein Coding	P00441	66	GC21P031659	9.476337433	https://www.genecards.org/cgi-bin/carddisp.pl?gene=SOD1
CFB	Complement Factor B	Protein Coding	P00751	60	GC06P031945	9.471424103	https://www.genecards.org/cgi-bin/carddisp.pl?gene=CFB
MIR183	MicroRNA 183	RNA Gene		27	GC07M129887	9.466367722	https://www.genecards.org/cgi-bin/carddisp.pl?gene=MIR183
MIRLET7G	MicroRNA Let-7g	RNA Gene		28	GC03M052268	9.446895599	https://www.genecards.org/cgi-bin/carddisp.pl?gene=MIRLET7G
DNAAF5	Dynein Axonemal Assembly Factor 5	Protein Coding	Q86Y56	47	GC07P000726	9.444036484	https://www.genecards.org/cgi-bin/carddisp.pl?gene=DNAAF5
RET	Ret Proto-Oncogene	Protein Coding	P07949	67	GC10P044766	9.431404114	https://www.genecards.org/cgi-bin/carddisp.pl?gene=RET
IL12A	Interleukin 12A	Protein Coding	P29459	57	GC03P159988	9.425718307	https://www.genecards.org/cgi-bin/carddisp.pl?gene=IL12A
GNAS	GNAS Complex Locus	Protein Coding	P84996	62	GC20P058839	9.424448013	https://www.genecards.org/cgi-bin/carddisp.pl?gene=GNAS
BCL11B	BCL11 Transcription Factor B	Protein Coding	Q9C0K0	55	GC14M099169	9.395709991	https://www.genecards.org/cgi-bin/carddisp.pl?gene=BCL11B
ANXA5	Annexin A5	Protein Coding	P08758	60	GC04M121667	9.337673187	https://www.genecards.org/cgi-bin/carddisp.pl?gene=ANXA5
RAD51	RAD51 Recombinase	Protein Coding	Q06609	63	GC15P040694	9.336789131	https://www.genecards.org/cgi-bin/carddisp.pl?gene=RAD51
IGF1	Insulin Like Growth Factor 1	Protein Coding	P05019	61	GC12M102395	9.33127594	https://www.genecards.org/cgi-bin/carddisp.pl?gene=IGF1
SIRT1	Sirtuin 1	Protein Coding	Q96EB6	62	GC10P067884	9.323705673	https://www.genecards.org/cgi-bin/carddisp.pl?gene=SIRT1
NOTCH2	Notch Receptor 2	Protein Coding	Q04721	64	GC01M119911	9.309039116	https://www.genecards.org/cgi-bin/carddisp.pl?gene=NOTCH2
CHEK2	Checkpoint Kinase 2	Protein Coding	O96017	67	GC22M028687	9.305942535	https://www.genecards.org/cgi-bin/carddisp.pl?gene=CHEK2
IDH1	Isocitrate Dehydrogenase (NADP(+)) 1	Protein Coding	O75874	66	GC02M208236	9.30500412	https://www.genecards.org/cgi-bin/carddisp.pl?gene=IDH1
RAC2	Rac Family Small GTPase 2	Protein Coding	P15153	63	GC22M079332	9.291980743	https://www.genecards.org/cgi-bin/carddisp.pl?gene=RAC2
MAN2B1	Mannosidase Alpha Class 2B Member 1	Protein Coding	O00754	56	GC19M096268	9.288852692	https://www.genecards.org/cgi-bin/carddisp.pl?gene=MAN2B1
MIR193A	MicroRNA 193a	RNA Gene		29	GC17P031559	9.286502838	https://www.genecards.org/cgi-bin/carddisp.pl?gene=MIR193A
NPM1	Nucleophosmin 1	Protein Coding	P06748	63	GC05P171387	9.269598007	https://www.genecards.org/cgi-bin/carddisp.pl?gene=NPM1
SSB	Small RNA Binding Exonuclease Protection Factor La	Protein Coding	P05455	54	GC02P169791	9.268586159	https://www.genecards.org/cgi-bin/carddisp.pl?gene=SSB
GRB2	Growth Factor Receptor Bound Protein 2	Protein Coding	P62993	59	GC17M075318	9.251026154	https://www.genecards.org/cgi-bin/carddisp.pl?gene=GRB2
SP110	SP110 Nuclear Body Protein	Protein Coding	Q9HB58	50	GC02M230167	9.249782562	https://www.genecards.org/cgi-bin/carddisp.pl?gene=SP110
SELL	Selectin L	Protein Coding	P14151	55	GC01M169690	9.223741531	https://www.genecards.org/cgi-bin/carddisp.pl?gene=SELL
LINC01191	Long Intergenic Non-Protein Coding RNA 1191	RNA Gene		20	GC02P146152	9.214898109	https://www.genecards.org/cgi-bin/carddisp.pl?gene=LINC01191
CEACAM5	CEA Cell Adhesion Molecule 5	Protein Coding	P06731	56	GC19P123129	9.20537281	https://www.genecards.org/cgi-bin/carddisp.pl?gene=CEACAM5
FGFR3	Fibroblast Growth Factor Receptor 3	Protein Coding	P22607	68	GC04P004728	9.192596436	https://www.genecards.org/cgi-bin/carddisp.pl?gene=FGFR3
GBA1	Glucosylceramidase Beta 1	Protein Coding	P04062	63	GC01M163977	9.186023712	https://www.genecards.org/cgi-bin/carddisp.pl?gene=GBA1
ANXA2	Annexin A2	Protein Coding	P07355	60	GC15M060347	9.167196274	https://www.genecards.org/cgi-bin/carddisp.pl?gene=ANXA2
MIR34C	MicroRNA 34c	RNA Gene		31	GC11P112585	9.164390564	https://www.genecards.org/cgi-bin/carddisp.pl?gene=MIR34C
IL33	Interleukin 33	Protein Coding	O95760	52	GC09P009584	9.159923553	https://www.genecards.org/cgi-bin/carddisp.pl?gene=IL33
MIR373	MicroRNA 373	RNA Gene		29	GC19P123654	9.142684937	https://www.genecards.org/cgi-bin/carddisp.pl?gene=MIR373
STIM1	Stromal Interaction Molecule 1	Protein Coding	Q13586	62	GC11P012431	9.116956711	https://www.genecards.org/cgi-bin/carddisp.pl?gene=STIM1
TNFSF12	TNF Superfamily Member 12	Protein Coding	O43508	51	GC17P121921	9.102881432	https://www.genecards.org/cgi-bin/carddisp.pl?gene=TNFSF12
ESR1	Estrogen Receptor 1	Protein Coding	P03372	67	GC06P151656	9.092720032	https://www.genecards.org/cgi-bin/carddisp.pl?gene=ESR1
EPHX1	Epoxide Hydrolase 1	Protein Coding	P07099	57	GC01P225810	9.091773987	https://www.genecards.org/cgi-bin/carddisp.pl?gene=EPHX1
SBDS	SBDS Ribosome Maturation Factor	Protein Coding	Q9Y3A5	56	GC07M066987	9.082850456	https://www.genecards.org/cgi-bin/carddisp.pl?gene=SBDS
MIR9-1	MicroRNA 9-1	RNA Gene		29	GC01M156420	9.061470032	https://www.genecards.org/cgi-bin/carddisp.pl?gene=MIR9-1
MIR324	MicroRNA 324	RNA Gene		30	GC17M007223	9.05069828	https://www.genecards.org/cgi-bin/carddisp.pl?gene=MIR324
GSTP1	Glutathione S-Transferase Pi 1	Protein Coding	P09211	63	GC11P067583	9.037837029	https://www.genecards.org/cgi-bin/carddisp.pl?gene=GSTP1
PCNA	Proliferating Cell Nuclear Antigen	Protein Coding	P12004	63	GC20M005114	9.004592896	https://www.genecards.org/cgi-bin/carddisp.pl?gene=PCNA
CDKN1B	Cyclin Dependent Kinase Inhibitor 1B	Protein Coding	P46527	62	GC12P043095	9.003400803	https://www.genecards.org/cgi-bin/carddisp.pl?gene=CDKN1B
IKZF1	IKAROS Family Zinc Finger 1	Protein Coding	Q13422	61	GC07P050303	8.987272263	https://www.genecards.org/cgi-bin/carddisp.pl?gene=IKZF1
CCNO	Cyclin O	Protein Coding	P22674	54	GC05M055231	8.970378876	https://www.genecards.org/cgi-bin/carddisp.pl?gene=CCNO
PSIP1	PC4 And SRSF1 Interacting Protein 1	Protein Coding	O75475	52	GC09M015464	8.964141846	https://www.genecards.org/cgi-bin/carddisp.pl?gene=PSIP1
CANX	Calnexin	Protein Coding	P27824	58	GC05P179678	8.949771881	https://www.genecards.org/cgi-bin/carddisp.pl?gene=CANX
FANCD2	FA Complementation Group D2	Protein Coding	Q9BXW9	59	GC03P010026	8.935521126	https://www.genecards.org/cgi-bin/carddisp.pl?gene=FANCD2
LCN2	Lipocalin 2	Protein Coding	P80188	58	GC09P128149	8.923204422	https://www.genecards.org/cgi-bin/carddisp.pl?gene=LCN2
PLCG2	Phospholipase C Gamma 2	Protein Coding	P16885	64	GC16P081779	8.920305252	https://www.genecards.org/cgi-bin/carddisp.pl?gene=PLCG2
ATRX	ATRX Chromatin Remodeler	Protein Coding	P46100	59	GC0XM077504	8.914881706	https://www.genecards.org/cgi-bin/carddisp.pl?gene=ATRX
TARDBP	TAR DNA Binding Protein	Protein Coding	Q13148	60	GC01P051196	8.912727356	https://www.genecards.org/cgi-bin/carddisp.pl?gene=TARDBP
F3	Coagulation Factor III, Tissue Factor	Protein Coding	P13726	58	GC01M094916	8.907108307	https://www.genecards.org/cgi-bin/carddisp.pl?gene=F3
ADIPOQ	Adiponectin, C1Q And Collagen Domain Containing	Protein Coding	Q15848	59	GC03P186842	8.870023727	https://www.genecards.org/cgi-bin/carddisp.pl?gene=ADIPOQ
MIR200A	MicroRNA 200a	RNA Gene		29	GC01P050633	8.862186432	https://www.genecards.org/cgi-bin/carddisp.pl?gene=MIR200A
MRE11	MRE11 Homolog, Double Strand Break Repair Nuclease	Protein Coding	P49959	61	GC11M129626	8.847414017	https://www.genecards.org/cgi-bin/carddisp.pl?gene=MRE11
SMARCB1	SWI/SNF Related, Matrix Associated, Actin Dependent Regulator Of Chromatin, Subfamily B, Member 1	Protein Coding	Q12824	59	GC22P023786	8.845571518	https://www.genecards.org/cgi-bin/carddisp.pl?gene=SMARCB1
MIR132	MicroRNA 132	RNA Gene		31	GC17M002049	8.827789307	https://www.genecards.org/cgi-bin/carddisp.pl?gene=MIR132
CDKN3	Cyclin Dependent Kinase Inhibitor 3	Protein Coding	Q16667	54	GC14P054401	8.782279015	https://www.genecards.org/cgi-bin/carddisp.pl?gene=CDKN3
XRCC6	X-Ray Repair Cross Complementing 6	Protein Coding	P12956	58	GC22P076175	8.782142639	https://www.genecards.org/cgi-bin/carddisp.pl?gene=XRCC6
DEFB1	Defensin Beta 1	Protein Coding	P60022	51	GC08M006870	8.780832291	https://www.genecards.org/cgi-bin/carddisp.pl?gene=DEFB1
EPO	Erythropoietin	Protein Coding	P01588	55	GC07P100720	8.776687622	https://www.genecards.org/cgi-bin/carddisp.pl?gene=EPO
THPO	Thrombopoietin	Protein Coding	P40225	56	GC03M184371	8.773533821	https://www.genecards.org/cgi-bin/carddisp.pl?gene=THPO
XRCC5	X-Ray Repair Cross Complementing 5	Protein Coding	P13010	57	GC02P216107	8.760473251	https://www.genecards.org/cgi-bin/carddisp.pl?gene=XRCC5
AIP	Aryl Hydrocarbon Receptor Interacting Protein	Protein Coding	O00170	55	GC11P067468	8.748506546	https://www.genecards.org/cgi-bin/carddisp.pl?gene=AIP
SDC1	Syndecan 1	Protein Coding	P18827	56	GC02M020200	8.745471954	https://www.genecards.org/cgi-bin/carddisp.pl?gene=SDC1
PLG	Plasminogen	Protein Coding	P00747	62	GC06P160702	8.740316391	https://www.genecards.org/cgi-bin/carddisp.pl?gene=PLG
ABL1	ABL Proto-Oncogene 1, Non-Receptor Tyrosine Kinase	Protein Coding	P00519	66	GC09P130713	8.727722168	https://www.genecards.org/cgi-bin/carddisp.pl?gene=ABL1
CD34	CD34 Molecule	Protein Coding	P28906	58	GC01M207880	8.72628212	https://www.genecards.org/cgi-bin/carddisp.pl?gene=CD34
MIR139	MicroRNA 139	RNA Gene		30	GC11M072615	8.71777916	https://www.genecards.org/cgi-bin/carddisp.pl?gene=MIR139
PDGFRB	Platelet Derived Growth Factor Receptor Beta	Protein Coding	P09619	66	GC05M150113	8.685222626	https://www.genecards.org/cgi-bin/carddisp.pl?gene=PDGFRB
TBX1	T-Box Transcription Factor 1	Protein Coding	O43435	55	GC22P075378	8.670946121	https://www.genecards.org/cgi-bin/carddisp.pl?gene=TBX1
MANBA	Mannosidase Beta	Protein Coding	O00462	55	GC04M102631	8.669009209	https://www.genecards.org/cgi-bin/carddisp.pl?gene=MANBA
CDK2	Cyclin Dependent Kinase 2	Protein Coding	P24941	64	GC12P055966	8.658442497	https://www.genecards.org/cgi-bin/carddisp.pl?gene=CDK2
EFL1	Elongation Factor Like GTPase 1	Protein Coding	Q7Z2Z2	51	GC15M152060	8.654510498	https://www.genecards.org/cgi-bin/carddisp.pl?gene=EFL1
MIR29C	MicroRNA 29c	RNA Gene		27	GC01M207835	8.653898239	https://www.genecards.org/cgi-bin/carddisp.pl?gene=MIR29C
SMARCA4	SWI/SNF Related, Matrix Associated, Actin Dependent Regulator Of Chromatin, Subfamily A, Member 4	Protein Coding	P51532	64	GC19P122306	8.624662399	https://www.genecards.org/cgi-bin/carddisp.pl?gene=SMARCA4
CYP1A1	Cytochrome P450 Family 1 Subfamily A Member 1	Protein Coding	P04798	60	GC15M074719	8.620807648	https://www.genecards.org/cgi-bin/carddisp.pl?gene=CYP1A1
CD44	CD44 Molecule (IN Blood Group)	Protein Coding	P16070	62	GC11P035139	8.620650291	https://www.genecards.org/cgi-bin/carddisp.pl?gene=CD44
PSMC3	Proteasome 26S Subunit, ATPase 3	Protein Coding	P17980	56	GC11M128623	8.595654488	https://www.genecards.org/cgi-bin/carddisp.pl?gene=PSMC3
NPC2	NPC Intracellular Cholesterol Transporter 2	Protein Coding	P61916	56	GC14M074476	8.57185936	https://www.genecards.org/cgi-bin/carddisp.pl?gene=NPC2
FANCC	FA Complementation Group C	Protein Coding	Q00597	60	GC09M095099	8.567474365	https://www.genecards.org/cgi-bin/carddisp.pl?gene=FANCC
SLC3A2	Solute Carrier Family 3 Member 2	Protein Coding	P08195	55	GC11P062856	8.560655594	https://www.genecards.org/cgi-bin/carddisp.pl?gene=SLC3A2
DEFB4A	Defensin Beta 4A	Protein Coding	O15263	47	GC08P009968	8.522231102	https://www.genecards.org/cgi-bin/carddisp.pl?gene=DEFB4A
CXCL1	C-X-C Motif Chemokine Ligand 1	Protein Coding	P09341	56	GC04P073869	8.516159058	https://www.genecards.org/cgi-bin/carddisp.pl?gene=CXCL1
FN1	Fibronectin 1	Protein Coding	P02751	63	GC02M215360	8.471488953	https://www.genecards.org/cgi-bin/carddisp.pl?gene=FN1
MIR130B	MicroRNA 130b	RNA Gene		28	GC22P080230	8.434100151	https://www.genecards.org/cgi-bin/carddisp.pl?gene=MIR130B
AK2	Adenylate Kinase 2	Protein Coding	P54819	59	GC01M033007	8.422135353	https://www.genecards.org/cgi-bin/carddisp.pl?gene=AK2
TRB	T Cell Receptor Beta Locus	Protein Coding	P0DSE2	29	GC07P161101	8.419464111	https://www.genecards.org/cgi-bin/carddisp.pl?gene=TRB
MIR149	MicroRNA 149	RNA Gene		32	GC02P240456	8.41937542	https://www.genecards.org/cgi-bin/carddisp.pl?gene=MIR149
PSAP	Prosaposin	Protein Coding	P07602	61	GC10M071816	8.41353035	https://www.genecards.org/cgi-bin/carddisp.pl?gene=PSAP
NSMCE3	NSE3 Homolog, SMC5-SMC6 Complex Component	Protein Coding	Q96MG7	49	GC15M039704	8.399541855	https://www.genecards.org/cgi-bin/carddisp.pl?gene=NSMCE3
CCL22	C-C Motif Chemokine Ligand 22	Protein Coding	O00626	50	GC16P097363	8.399429321	https://www.genecards.org/cgi-bin/carddisp.pl?gene=CCL22
MIR338	MicroRNA 338	RNA Gene		27	GC17M086431	8.39727211	https://www.genecards.org/cgi-bin/carddisp.pl?gene=MIR338
DNAL1	Dynein Axonemal Light Chain 1	Protein Coding	Q4LDG9	52	GC14P073644	8.386400223	https://www.genecards.org/cgi-bin/carddisp.pl?gene=DNAL1
AIRE	Autoimmune Regulator	Protein Coding	O43918	56	GC21P044285	8.384040833	https://www.genecards.org/cgi-bin/carddisp.pl?gene=AIRE
CSF1	Colony Stimulating Factor 1	Protein Coding	P09603	58	GC01P109911	8.377254486	https://www.genecards.org/cgi-bin/carddisp.pl?gene=CSF1
SCARB2	Scavenger Receptor Class B Member 2	Protein Coding	Q14108	58	GC04M076158	8.366025925	https://www.genecards.org/cgi-bin/carddisp.pl?gene=SCARB2
DNAH11	Dynein Axonemal Heavy Chain 11	Protein Coding	Q96DT5	55	GC07P021543	8.365577698	https://www.genecards.org/cgi-bin/carddisp.pl?gene=DNAH11
IGLL1	Immunoglobulin Lambda Like Polypeptide 1	Protein Coding	P15814	55	GC22M023573	8.34472084	https://www.genecards.org/cgi-bin/carddisp.pl?gene=IGLL1
LMNA	Lamin A/C	Protein Coding	P02545	62	GC01P156082	8.340854645	https://www.genecards.org/cgi-bin/carddisp.pl?gene=LMNA
ENO1	Enolase 1	Protein Coding	P06733	60	GC01M008861	8.338062286	https://www.genecards.org/cgi-bin/carddisp.pl?gene=ENO1
TUBA4A	Tubulin Alpha 4a	Protein Coding	P68366	60	GC02M219249	8.330831528	https://www.genecards.org/cgi-bin/carddisp.pl?gene=TUBA4A
GSTT1	Glutathione S-Transferase Theta 1	Protein Coding	P30711	44	GC22Mi00270	8.327487946	https://www.genecards.org/cgi-bin/carddisp.pl?gene=GSTT1
ITGA4	Integrin Subunit Alpha 4	Protein Coding	P13612	62	GC02P181475	8.31103611	https://www.genecards.org/cgi-bin/carddisp.pl?gene=ITGA4
PSMB9	Proteasome 20S Subunit Beta 9	Protein Coding	P28065	60	GC06P144798	8.304092407	https://www.genecards.org/cgi-bin/carddisp.pl?gene=PSMB9
SOD2	Superoxide Dismutase 2	Protein Coding	P04179	60	GC06M159669	8.298805237	https://www.genecards.org/cgi-bin/carddisp.pl?gene=SOD2
MIR28	MicroRNA 28	RNA Gene		28	GC03P188688	8.244697571	https://www.genecards.org/cgi-bin/carddisp.pl?gene=MIR28
IL9	Interleukin 9	Protein Coding	P15248	56	GC05M135891	8.238217354	https://www.genecards.org/cgi-bin/carddisp.pl?gene=IL9
HDAC1	Histone Deacetylase 1	Protein Coding	Q13547	63	GC01P032292	8.235429764	https://www.genecards.org/cgi-bin/carddisp.pl?gene=HDAC1
BCL6	BCL6 Transcription Repressor	Protein Coding	P41182	59	GC03M187721	8.21010685	https://www.genecards.org/cgi-bin/carddisp.pl?gene=BCL6
CD163	CD163 Molecule	Protein Coding	Q86VB7	57	GC12M030732	8.209105492	https://www.genecards.org/cgi-bin/carddisp.pl?gene=CD163
FYN	FYN Proto-Oncogene, Src Family Tyrosine Kinase	Protein Coding	P06241	60	GC06M111660	8.209018707	https://www.genecards.org/cgi-bin/carddisp.pl?gene=FYN
ITGAL	Integrin Subunit Alpha L	Protein Coding	P20701	60	GC16P030472	8.194519043	https://www.genecards.org/cgi-bin/carddisp.pl?gene=ITGAL
MIR423	MicroRNA 423	RNA Gene		28	GC17P030117	8.191278458	https://www.genecards.org/cgi-bin/carddisp.pl?gene=MIR423
EEF1A1	Eukaryotic Translation Elongation Factor 1 Alpha 1	Protein Coding	P68104	56	GC06M097675	8.182476997	https://www.genecards.org/cgi-bin/carddisp.pl?gene=EEF1A1
ALPP	Alkaline Phosphatase, Placental	Protein Coding	P05187	56	GC02P232378	8.157365799	https://www.genecards.org/cgi-bin/carddisp.pl?gene=ALPP
RTEL1	Regulator Of Telomere Elongation Helicase 1	Protein Coding	Q9NZ71	54	GC20P067548	8.140460968	https://www.genecards.org/cgi-bin/carddisp.pl?gene=RTEL1
MIR483	MicroRNA 483	RNA Gene		29	GC11M012585	8.130275726	https://www.genecards.org/cgi-bin/carddisp.pl?gene=MIR483
C4A	Complement C4A (Chido/Rodgers Blood Group)	Protein Coding	P0C0L4	56	GC06P144785	8.124922752	https://www.genecards.org/cgi-bin/carddisp.pl?gene=C4A
BCL10	BCL10 Immune Signaling Adaptor	Protein Coding	O95999	58	GC01M085265	8.124164581	https://www.genecards.org/cgi-bin/carddisp.pl?gene=BCL10
LPL	Lipoprotein Lipase	Protein Coding	P06858	63	GC08P019901	8.12122345	https://www.genecards.org/cgi-bin/carddisp.pl?gene=LPL
MIR210	MicroRNA 210	RNA Gene		30	GC11M012505	8.092374802	https://www.genecards.org/cgi-bin/carddisp.pl?gene=MIR210
ABCB1	ATP Binding Cassette Subfamily B Member 1	Protein Coding	P08183	64	GC07M087504	8.084911346	https://www.genecards.org/cgi-bin/carddisp.pl?gene=ABCB1
ARPC1B	Actin Related Protein 2/3 Complex Subunit 1B	Protein Coding	O15143	56	GC07P099374	8.080942154	https://www.genecards.org/cgi-bin/carddisp.pl?gene=ARPC1B
IGF2R	Insulin Like Growth Factor 2 Receptor	Protein Coding	P11717	60	GC06P159969	8.048350334	https://www.genecards.org/cgi-bin/carddisp.pl?gene=IGF2R
BAK1	BCL2 Antagonist/Killer 1	Protein Coding	Q16611	57	GC06M033572	8.020626068	https://www.genecards.org/cgi-bin/carddisp.pl?gene=BAK1
PGR	Progesterone Receptor	Protein Coding	P06401	63	GC11M129695	8.010304451	https://www.genecards.org/cgi-bin/carddisp.pl?gene=PGR
SREBF1	Sterol Regulatory Element Binding Transcription Factor 1	Protein Coding	P36956	62	GC17M017810	8.001581192	https://www.genecards.org/cgi-bin/carddisp.pl?gene=SREBF1
KRT20	Keratin 20	Protein Coding	P35900	54	GC17M040875	7.984215736	https://www.genecards.org/cgi-bin/carddisp.pl?gene=KRT20
CD69	CD69 Molecule	Protein Coding	Q07108	55	GC12M030826	7.981237411	https://www.genecards.org/cgi-bin/carddisp.pl?gene=CD69
TFAP2A	Transcription Factor AP-2 Alpha	Protein Coding	P05549	60	GC06M010393	7.966807842	https://www.genecards.org/cgi-bin/carddisp.pl?gene=TFAP2A
POMC	Proopiomelanocortin	Protein Coding	P01189	61	GC02M025160	7.943861961	https://www.genecards.org/cgi-bin/carddisp.pl?gene=POMC
MGP	Matrix Gla Protein	Protein Coding	P08493	56	GC12M030917	7.942797661	https://www.genecards.org/cgi-bin/carddisp.pl?gene=MGP
PIK3C2A	Phosphatidylinositol-4-Phosphate 3-Kinase Catalytic Subunit Type 2 Alpha	Protein Coding	O00443	60	GC11M017980	7.942430496	https://www.genecards.org/cgi-bin/carddisp.pl?gene=PIK3C2A
CTSB	Cathepsin B	Protein Coding	P07858	64	GC08M011842	7.923862457	https://www.genecards.org/cgi-bin/carddisp.pl?gene=CTSB
SELE	Selectin E	Protein Coding	P16581	57	GC01M169722	7.919034958	https://www.genecards.org/cgi-bin/carddisp.pl?gene=SELE
ERBB4	Erb-B2 Receptor Tyrosine Kinase 4	Protein Coding	Q15303	67	GC02M211375	7.913597584	https://www.genecards.org/cgi-bin/carddisp.pl?gene=ERBB4
WIPF1	WAS/WASL Interacting Protein Family Member 1	Protein Coding	O43516	54	GC02M174559	7.902423382	https://www.genecards.org/cgi-bin/carddisp.pl?gene=WIPF1
MIR191	MicroRNA 191	RNA Gene		31	GC03M053987	7.901832581	https://www.genecards.org/cgi-bin/carddisp.pl?gene=MIR191
GATA3	GATA Binding Protein 3	Protein Coding	P23771	63	GC10P008045	7.896648884	https://www.genecards.org/cgi-bin/carddisp.pl?gene=GATA3
FANCA	FA Complementation Group A	Protein Coding	O15360	62	GC16M090206	7.894237518	https://www.genecards.org/cgi-bin/carddisp.pl?gene=FANCA
TAFAZZIN	Tafazzin, Phospholipid-Lysophospholipid Transacylase	Protein Coding	Q16635	54	GC0XP154881	7.890659809	https://www.genecards.org/cgi-bin/carddisp.pl?gene=TAFAZZIN
MIR455	MicroRNA 455	RNA Gene		29	GC09P114209	7.879580498	https://www.genecards.org/cgi-bin/carddisp.pl?gene=MIR455
IRS1	Insulin Receptor Substrate 1	Protein Coding	P35568	61	GC02M226731	7.844835281	https://www.genecards.org/cgi-bin/carddisp.pl?gene=IRS1
CARMN	Cardiac Mesoderm Enhancer-Associated Non-Coding RNA	RNA Gene		25	GC05P149397	7.828354836	https://www.genecards.org/cgi-bin/carddisp.pl?gene=CARMN
ERN1	Endoplasmic Reticulum To Nucleus Signaling 1	Protein Coding	O75460	60	GC17M064039	7.822932243	https://www.genecards.org/cgi-bin/carddisp.pl?gene=ERN1
TGFB3	Transforming Growth Factor Beta 3	Protein Coding	P10600	61	GC14M075958	7.807274818	https://www.genecards.org/cgi-bin/carddisp.pl?gene=TGFB3
FCER2	Fc Epsilon Receptor II	Protein Coding	P06734	55	GC19M096050	7.807185173	https://www.genecards.org/cgi-bin/carddisp.pl?gene=FCER2
IL16	Interleukin 16	Protein Coding	Q14005	54	GC15P081159	7.803920746	https://www.genecards.org/cgi-bin/carddisp.pl?gene=IL16
TSC2	TSC Complex Subunit 2	Protein Coding	P49815	64	GC16P095809	7.801838875	https://www.genecards.org/cgi-bin/carddisp.pl?gene=TSC2
DNAH8	Dynein Axonemal Heavy Chain 8	Protein Coding	Q96JB1	51	GC06P144930	7.794722557	https://www.genecards.org/cgi-bin/carddisp.pl?gene=DNAH8
MIR96	MicroRNA 96	RNA Gene		30	GC07M129774	7.792887688	https://www.genecards.org/cgi-bin/carddisp.pl?gene=MIR96
GCG	Glucagon	Protein Coding	P01275	55	GC02M162142	7.789433479	https://www.genecards.org/cgi-bin/carddisp.pl?gene=GCG
SERPINE1	Serpin Family E Member 1	Protein Coding	P05121	64	GC07P101127	7.785809994	https://www.genecards.org/cgi-bin/carddisp.pl?gene=SERPINE1
GALC	Galactosylceramidase	Protein Coding	P54803	58	GC14M087837	7.767094612	https://www.genecards.org/cgi-bin/carddisp.pl?gene=GALC
DNAJC21	DnaJ Heat Shock Protein Family (Hsp40) Member C21	Protein Coding	Q5F1R6	48	GC05P034929	7.748462677	https://www.genecards.org/cgi-bin/carddisp.pl?gene=DNAJC21
IRF2BP2	Interferon Regulatory Factor 2 Binding Protein 2	Protein Coding	Q7Z5L9	48	GC01M234604	7.731462002	https://www.genecards.org/cgi-bin/carddisp.pl?gene=IRF2BP2
HLA-DMA	Major Histocompatibility Complex, Class II, DM Alpha	Protein Coding	P28067	51	GC06M097181	7.698540688	https://www.genecards.org/cgi-bin/carddisp.pl?gene=HLA-DMA
MIR30C1	MicroRNA 30c-1	RNA Gene		31	GC01P040757	7.689693451	https://www.genecards.org/cgi-bin/carddisp.pl?gene=MIR30C1
GALNS	Galactosamine (N-Acetyl)-6-Sulfatase	Protein Coding	P34059	62	GC16M088813	7.687185287	https://www.genecards.org/cgi-bin/carddisp.pl?gene=GALNS
MIR10A	MicroRNA 10a	RNA Gene		30	GC17M048579	7.685587883	https://www.genecards.org/cgi-bin/carddisp.pl?gene=MIR10A
FCGR3B	Fc Gamma Receptor IIIb	Protein Coding	O75015	56	GC01M161623	7.679519176	https://www.genecards.org/cgi-bin/carddisp.pl?gene=FCGR3B
DHPS	Deoxyhypusine Synthase	Protein Coding	P49366	56	GC19M096269	7.638360977	https://www.genecards.org/cgi-bin/carddisp.pl?gene=DHPS
FANCI	FA Complementation Group I	Protein Coding	Q9NVI1	55	GC15P089243	7.620153427	https://www.genecards.org/cgi-bin/carddisp.pl?gene=FANCI
SMARCAL1	SWI/SNF Related, Matrix Associated, Actin Dependent Regulator Of Chromatin, Subfamily A Like 1	Protein Coding	Q9NZC9	58	GC02P216412	7.609323502	https://www.genecards.org/cgi-bin/carddisp.pl?gene=SMARCAL1
SERPING1	Serpin Family G Member 1	Protein Coding	P05155	59	GC11P057597	7.601446152	https://www.genecards.org/cgi-bin/carddisp.pl?gene=SERPING1
PAX5	Paired Box 5	Protein Coding	Q02548	59	GC09M037064	7.59888649	https://www.genecards.org/cgi-bin/carddisp.pl?gene=PAX5
MIR185	MicroRNA 185	RNA Gene		31	GC22P075390	7.597074032	https://www.genecards.org/cgi-bin/carddisp.pl?gene=MIR185
FANCL	FA Complementation Group L	Protein Coding	Q9NW38	58	GC02M058127	7.564767361	https://www.genecards.org/cgi-bin/carddisp.pl?gene=FANCL
BMP6	Bone Morphogenetic Protein 6	Protein Coding	P22004	57	GC06P007726	7.553739548	https://www.genecards.org/cgi-bin/carddisp.pl?gene=BMP6
MIR486-1	MicroRNA 486-1	RNA Gene		28	GC08M041660	7.540911674	https://www.genecards.org/cgi-bin/carddisp.pl?gene=MIR486-1
RAD51C	RAD51 Paralog C	Protein Coding	O43502	55	GC17P058692	7.516978264	https://www.genecards.org/cgi-bin/carddisp.pl?gene=RAD51C
MIR188	MicroRNA 188	RNA Gene		26	GC0XP050003	7.515748978	https://www.genecards.org/cgi-bin/carddisp.pl?gene=MIR188
FOXN1	Forkhead Box N1	Protein Coding	O15353	55	GC17P028506	7.510484695	https://www.genecards.org/cgi-bin/carddisp.pl?gene=FOXN1
FASN	Fatty Acid Synthase	Protein Coding	P49327	62	GC17M082078	7.507297993	https://www.genecards.org/cgi-bin/carddisp.pl?gene=FASN
SNORD118	Small Nucleolar RNA, C/D Box 118	RNA Gene		28	GC17M084187	7.504217148	https://www.genecards.org/cgi-bin/carddisp.pl?gene=SNORD118
MIR181C	MicroRNA 181c	RNA Gene		29	GC19P122492	7.503181458	https://www.genecards.org/cgi-bin/carddisp.pl?gene=MIR181C
PWAR1	Prader Willi/Angelman Region RNA 1	RNA Gene		22	GC15P025135	7.499359608	https://www.genecards.org/cgi-bin/carddisp.pl?gene=PWAR1
ITGAM	Integrin Subunit Alpha M	Protein Coding	P11215	61	GC16P096773	7.495586872	https://www.genecards.org/cgi-bin/carddisp.pl?gene=ITGAM
DUSP1	Dual Specificity Phosphatase 1	Protein Coding	P28562	59	GC05M172768	7.475811005	https://www.genecards.org/cgi-bin/carddisp.pl?gene=DUSP1
ATF6	Activating Transcription Factor 6	Protein Coding	P18850	61	GC01P161766	7.469557285	https://www.genecards.org/cgi-bin/carddisp.pl?gene=ATF6
PALB2	Partner And Localizer Of BRCA2	Protein Coding	Q86YC2	57	GC16M023603	7.428955078	https://www.genecards.org/cgi-bin/carddisp.pl?gene=PALB2
CRAT	Carnitine O-Acetyltransferase	Protein Coding	P43155	58	GC09M129094	7.419823647	https://www.genecards.org/cgi-bin/carddisp.pl?gene=CRAT
TRP-AGG2-5	TRNA-Pro (Anticodon AGG) 2-5	RNA Gene		18	GC14M027337	7.414024353	https://www.genecards.org/cgi-bin/carddisp.pl?gene=TRP-AGG2-5
TTR	Transthyretin	Protein Coding	P02766	61	GC18P031557	7.408449173	https://www.genecards.org/cgi-bin/carddisp.pl?gene=TTR
C2	Complement C2	Protein Coding	P06681	59	GC06P031897	7.407926559	https://www.genecards.org/cgi-bin/carddisp.pl?gene=C2
CCL17	C-C Motif Chemokine Ligand 17	Protein Coding	Q92583	52	GC16P097370	7.399477005	https://www.genecards.org/cgi-bin/carddisp.pl?gene=CCL17
ENO2	Enolase 2	Protein Coding	P09104	60	GC12P006913	7.382359982	https://www.genecards.org/cgi-bin/carddisp.pl?gene=ENO2
CYCS	Cytochrome C, Somatic	Protein Coding	P99999	61	GC07M025118	7.379850864	https://www.genecards.org/cgi-bin/carddisp.pl?gene=CYCS
CST3	Cystatin C	Protein Coding	P01034	56	GC20M023970	7.376466751	https://www.genecards.org/cgi-bin/carddisp.pl?gene=CST3
CHD7	Chromodomain Helicase DNA Binding Protein 7	Protein Coding	Q9P2D1	57	GC08P060678	7.366548538	https://www.genecards.org/cgi-bin/carddisp.pl?gene=CHD7
FTL	Ferritin Light Chain	Protein Coding	P02792	59	GC19P048965	7.338808537	https://www.genecards.org/cgi-bin/carddisp.pl?gene=FTL
GPC3	Glypican 3	Protein Coding	P51654	59	GC0XM133535	7.325182438	https://www.genecards.org/cgi-bin/carddisp.pl?gene=GPC3
EZH2	Enhancer Of Zeste 2 Polycomb Repressive Complex 2 Subunit	Protein Coding	Q15910	66	GC07M148807	7.314648628	https://www.genecards.org/cgi-bin/carddisp.pl?gene=EZH2
ARSA	Arylsulfatase A	Protein Coding	P15289	60	GC22M050622	7.307889462	https://www.genecards.org/cgi-bin/carddisp.pl?gene=ARSA
CAT	Catalase	Protein Coding	P04040	64	GC11P034460	7.307112694	https://www.genecards.org/cgi-bin/carddisp.pl?gene=CAT
CYP3A4	Cytochrome P450 Family 3 Subfamily A Member 4	Protein Coding	P08684	61	GC07M105725	7.30300808	https://www.genecards.org/cgi-bin/carddisp.pl?gene=CYP3A4
CHMP2B	Charged Multivesicular Body Protein 2B	Protein Coding	Q9UQN3	56	GC03P087227	7.29679203	https://www.genecards.org/cgi-bin/carddisp.pl?gene=CHMP2B
NPPB	Natriuretic Peptide B	Protein Coding	P16860	56	GC01M015389	7.295691013	https://www.genecards.org/cgi-bin/carddisp.pl?gene=NPPB
PLA2G6	Phospholipase A2 Group VI	Protein Coding	O60733	59	GC22M080968	7.257349968	https://www.genecards.org/cgi-bin/carddisp.pl?gene=PLA2G6
CD151	CD151 Molecule (Raph Blood Group)	Protein Coding	P48509	56	GC11P012280	7.251119137	https://www.genecards.org/cgi-bin/carddisp.pl?gene=CD151
HSPB1	Heat Shock Protein Family B (Small) Member 1	Protein Coding	P04792	64	GC07P076302	7.24454546	https://www.genecards.org/cgi-bin/carddisp.pl?gene=HSPB1
TTN	Titin	Protein Coding	Q8WZ42	60	GC02M178525	7.233379364	https://www.genecards.org/cgi-bin/carddisp.pl?gene=TTN
HGF	Hepatocyte Growth Factor	Protein Coding	P14210	65	GC07M081699	7.228644371	https://www.genecards.org/cgi-bin/carddisp.pl?gene=HGF
DNMT1	DNA Methyltransferase 1	Protein Coding	P26358	66	GC19M010133	7.228579521	https://www.genecards.org/cgi-bin/carddisp.pl?gene=DNMT1
AR	Androgen Receptor	Protein Coding	P10275	64	GC0XP067544	7.225509167	https://www.genecards.org/cgi-bin/carddisp.pl?gene=AR
NR1H4	Nuclear Receptor Subfamily 1 Group H Member 4	Protein Coding	Q96RI1	61	GC12P100473	7.206068039	https://www.genecards.org/cgi-bin/carddisp.pl?gene=NR1H4
MIR335	MicroRNA 335	RNA Gene		29	GC07P130496	7.186225891	https://www.genecards.org/cgi-bin/carddisp.pl?gene=MIR335
MIR574	MicroRNA 574	RNA Gene		29	GC04P039149	7.18286705	https://www.genecards.org/cgi-bin/carddisp.pl?gene=MIR574
IL21R	Interleukin 21 Receptor	Protein Coding	Q9HBE5	56	GC16P096458	7.151023865	https://www.genecards.org/cgi-bin/carddisp.pl?gene=IL21R
SERPINC1	Serpin Family C Member 1	Protein Coding	P01008	63	GC01M175000	7.138381958	https://www.genecards.org/cgi-bin/carddisp.pl?gene=SERPINC1
MYOC	Myocilin	Protein Coding	Q99972	54	GC01M171604	7.135396004	https://www.genecards.org/cgi-bin/carddisp.pl?gene=MYOC
MAP3K14	Mitogen-Activated Protein Kinase Kinase Kinase 14	Protein Coding	Q99558	55	GC17M045263	7.133742332	https://www.genecards.org/cgi-bin/carddisp.pl?gene=MAP3K14
VWF	Von Willebrand Factor	Protein Coding	P04275	60	GC12M030626	7.125484943	https://www.genecards.org/cgi-bin/carddisp.pl?gene=VWF
F8	Coagulation Factor VIII	Protein Coding	P00451	60	GC0XM154835	7.125070572	https://www.genecards.org/cgi-bin/carddisp.pl?gene=F8
ERCC3	ERCC Excision Repair 3, TFIIH Core Complex Helicase Subunit	Protein Coding	P19447	59	GC02M127257	7.121839523	https://www.genecards.org/cgi-bin/carddisp.pl?gene=ERCC3
PPARGC1A	PPARG Coactivator 1 Alpha	Protein Coding	Q9UBK2	60	GC04M023755	7.111009598	https://www.genecards.org/cgi-bin/carddisp.pl?gene=PPARGC1A
GPT2	Glutamic--Pyruvic Transaminase 2	Protein Coding	Q8TD30	58	GC16P097033	7.101878643	https://www.genecards.org/cgi-bin/carddisp.pl?gene=GPT2
PECAM1	Platelet And Endothelial Cell Adhesion Molecule 1	Protein Coding	P16284	53	GC17M064319	7.101363659	https://www.genecards.org/cgi-bin/carddisp.pl?gene=PECAM1
IDH2	Isocitrate Dehydrogenase (NADP(+)) 2	Protein Coding	P48735	66	GC15M090083	7.09747982	https://www.genecards.org/cgi-bin/carddisp.pl?gene=IDH2
CCR4	C-C Motif Chemokine Receptor 4	Protein Coding	P51679	57	GC03P032951	7.093300343	https://www.genecards.org/cgi-bin/carddisp.pl?gene=CCR4
TET2	Tet Methylcytosine Dioxygenase 2	Protein Coding	Q6N021	58	GC04P105145	7.088968277	https://www.genecards.org/cgi-bin/carddisp.pl?gene=TET2
MIR10B	MicroRNA 10b	RNA Gene		31	GC02P176150	7.080490589	https://www.genecards.org/cgi-bin/carddisp.pl?gene=MIR10B
TNFSF13B	TNF Superfamily Member 13b	Protein Coding	Q9Y275	58	GC13P108251	7.077764511	https://www.genecards.org/cgi-bin/carddisp.pl?gene=TNFSF13B
ACTG1	Actin Gamma 1	Protein Coding	P63261	59	GC17M081509	7.073052406	https://www.genecards.org/cgi-bin/carddisp.pl?gene=ACTG1
ELN	Elastin	Protein Coding	P15502	56	GC07P074027	7.072423935	https://www.genecards.org/cgi-bin/carddisp.pl?gene=ELN
MCL1	MCL1 Apoptosis Regulator, BCL2 Family Member	Protein Coding	Q07820	62	GC01M163762	7.069076538	https://www.genecards.org/cgi-bin/carddisp.pl?gene=MCL1
DNAI2	Dynein Axonemal Intermediate Chain 2	Protein Coding	Q9GZS0	50	GC17P074274	7.068436146	https://www.genecards.org/cgi-bin/carddisp.pl?gene=DNAI2
LGALS3	Galectin 3	Protein Coding	P17931	58	GC14P055124	7.064453602	https://www.genecards.org/cgi-bin/carddisp.pl?gene=LGALS3
LINC01587	Long Intergenic Non-Protein Coding RNA 1587	RNA Gene	Q99440	28	GC04P005524	7.048424721	https://www.genecards.org/cgi-bin/carddisp.pl?gene=LINC01587
HEXA	Hexosaminidase Subunit Alpha	Protein Coding	P06865	60	GC15M072340	7.040141106	https://www.genecards.org/cgi-bin/carddisp.pl?gene=HEXA
FGF3	Fibroblast Growth Factor 3	Protein Coding	P11487	57	GC11M129196	7.039287567	https://www.genecards.org/cgi-bin/carddisp.pl?gene=FGF3
COLQ	Collagen Like Tail Subunit Of Asymmetric Acetylcholinesterase	Protein Coding	Q9Y215	52	GC03M026824	7.034002304	https://www.genecards.org/cgi-bin/carddisp.pl?gene=COLQ
INSR	Insulin Receptor	Protein Coding	P06213	67	GC19M007112	7.029979706	https://www.genecards.org/cgi-bin/carddisp.pl?gene=INSR
CD74	CD74 Molecule	Protein Coding	P04233	56	GC05M150378	7.017157555	https://www.genecards.org/cgi-bin/carddisp.pl?gene=CD74
GUSB	Glucuronidase Beta	Protein Coding	P08236	62	GC07M065960	7.009926319	https://www.genecards.org/cgi-bin/carddisp.pl?gene=GUSB
MIR29B1	MicroRNA 29b-1	RNA Gene		29	GC07M130877	7.003423691	https://www.genecards.org/cgi-bin/carddisp.pl?gene=MIR29B1
ICAM3	Intercellular Adhesion Molecule 3	Protein Coding	P32942	55	GC19M096165	7.002208233	https://www.genecards.org/cgi-bin/carddisp.pl?gene=ICAM3
STAT5A	Signal Transducer And Activator Of Transcription 5A	Protein Coding	P42229	63	GC17P042287	6.997384071	https://www.genecards.org/cgi-bin/carddisp.pl?gene=STAT5A
VTRNA1-2	Vault RNA 1-2	RNA Gene		14	GC05P155317	6.981968403	https://www.genecards.org/cgi-bin/carddisp.pl?gene=VTRNA1-2
NHEJ1	Non-Homologous End Joining Factor 1	Protein Coding	Q9H9Q4	55	GC02M219175	6.974964142	https://www.genecards.org/cgi-bin/carddisp.pl?gene=NHEJ1
MIR196A1	MicroRNA 196a-1	RNA Gene		31	GC17M048632	6.974769592	https://www.genecards.org/cgi-bin/carddisp.pl?gene=MIR196A1
SNAI2	Snail Family Transcriptional Repressor 2	Protein Coding	O43623	56	GC08M048917	6.969712734	https://www.genecards.org/cgi-bin/carddisp.pl?gene=SNAI2
CD99	CD99 Molecule (Xg Blood Group)	Protein Coding	P14209	51	GC0XP002691	6.967350006	https://www.genecards.org/cgi-bin/carddisp.pl?gene=CD99
CCND2	Cyclin D2	Protein Coding	P30279	61	GC12P042059	6.96601963	https://www.genecards.org/cgi-bin/carddisp.pl?gene=CCND2
WT1	WT1 Transcription Factor	Protein Coding	P19544	61	GC11M032365	6.958208084	https://www.genecards.org/cgi-bin/carddisp.pl?gene=WT1
TCF4	Transcription Factor 4	Protein Coding	P15884	60	GC18M055222	6.933030128	https://www.genecards.org/cgi-bin/carddisp.pl?gene=TCF4
RAB4B-EGLN2	RAB4B-EGLN2 Readthrough (NMD Candidate)	RNA Gene		20	GC19P040778	6.928173065	https://www.genecards.org/cgi-bin/carddisp.pl?gene=RAB4B-EGLN2
HSPG2	Heparan Sulfate Proteoglycan 2	Protein Coding	P98160	60	GC01M021822	6.927563667	https://www.genecards.org/cgi-bin/carddisp.pl?gene=HSPG2
TSC1	TSC Complex Subunit 1	Protein Coding	Q92574	61	GC09M132891	6.924272537	https://www.genecards.org/cgi-bin/carddisp.pl?gene=TSC1
TRIM21	Tripartite Motif Containing 21	Protein Coding	P19474	56	GC11M004384	6.916250706	https://www.genecards.org/cgi-bin/carddisp.pl?gene=TRIM21
SNHG5	Small Nucleolar RNA Host Gene 5	RNA Gene		29	GC06M085650	6.913198471	https://www.genecards.org/cgi-bin/carddisp.pl?gene=SNHG5
S100A9	S100 Calcium Binding Protein A9	Protein Coding	P06702	56	GC01P153357	6.910110474	https://www.genecards.org/cgi-bin/carddisp.pl?gene=S100A9
CCNB1	Cyclin B1	Protein Coding	P14635	60	GC05P069167	6.888829231	https://www.genecards.org/cgi-bin/carddisp.pl?gene=CCNB1
MIRLET7E	MicroRNA Let-7e	RNA Gene		29	GC19P123544	6.856533051	https://www.genecards.org/cgi-bin/carddisp.pl?gene=MIRLET7E
PRTN3	Proteinase 3	Protein Coding	P24158	59	GC19P000840	6.846880913	https://www.genecards.org/cgi-bin/carddisp.pl?gene=PRTN3
KARS1	Lysyl-TRNA Synthetase 1	Protein Coding	Q15046	58	GC16M076029	6.837384224	https://www.genecards.org/cgi-bin/carddisp.pl?gene=KARS1
NCF1	Neutrophil Cytosolic Factor 1	Protein Coding	P14598	59	GC07P088501	6.834625244	https://www.genecards.org/cgi-bin/carddisp.pl?gene=NCF1
HNF4A	Hepatocyte Nuclear Factor 4 Alpha	Protein Coding	P41235	63	GC20P044355	6.825564384	https://www.genecards.org/cgi-bin/carddisp.pl?gene=HNF4A
E2F1	E2F Transcription Factor 1	Protein Coding	Q01094	56	GC20M033675	6.823151588	https://www.genecards.org/cgi-bin/carddisp.pl?gene=E2F1
MUC2	Mucin 2, Oligomeric Mucus/Gel-Forming	Protein Coding	Q02817	52	GC11P001074	6.818798542	https://www.genecards.org/cgi-bin/carddisp.pl?gene=MUC2
HNF1A	HNF1 Homeobox A	Protein Coding	P20823	59	GC12P120978	6.807935238	https://www.genecards.org/cgi-bin/carddisp.pl?gene=HNF1A
LBP	Lipopolysaccharide Binding Protein	Protein Coding	P18428	56	GC20P038346	6.802102089	https://www.genecards.org/cgi-bin/carddisp.pl?gene=LBP
PPT1	Palmitoyl-Protein Thioesterase 1	Protein Coding	P50897	59	GC01M040213	6.784171104	https://www.genecards.org/cgi-bin/carddisp.pl?gene=PPT1
FANCM	FA Complementation Group M	Protein Coding	Q8IYD8	55	GC14P045135	6.778059483	https://www.genecards.org/cgi-bin/carddisp.pl?gene=FANCM
TRD-GTC9-1	TRNA-Asp (Anticodon GTC) 9-1	RNA Gene		14	GC01P167718	6.777643204	https://www.genecards.org/cgi-bin/carddisp.pl?gene=TRD-GTC9-1
EPCAM	Epithelial Cell Adhesion Molecule	Protein Coding	P16422	61	GC02P047345	6.764743805	https://www.genecards.org/cgi-bin/carddisp.pl?gene=EPCAM
KRT19	Keratin 19	Protein Coding	P08727	58	GC17M041523	6.75655508	https://www.genecards.org/cgi-bin/carddisp.pl?gene=KRT19
MIR30B	MicroRNA 30b	RNA Gene		31	GC08M134800	6.749527931	https://www.genecards.org/cgi-bin/carddisp.pl?gene=MIR30B
PNPLA3	Patatin Like Phospholipase Domain Containing 3	Protein Coding	Q9NST1	55	GC22P043923	6.730205536	https://www.genecards.org/cgi-bin/carddisp.pl?gene=PNPLA3
CCR8	C-C Motif Chemokine Receptor 8	Protein Coding	P51685	54	GC03P040994	6.724649429	https://www.genecards.org/cgi-bin/carddisp.pl?gene=CCR8
DEFA1	Defensin Alpha 1	Protein Coding	P59665	49	GC08M006977	6.717922211	https://www.genecards.org/cgi-bin/carddisp.pl?gene=DEFA1
PRKCA	Protein Kinase C Alpha	Protein Coding	P17252	64	GC17P066302	6.715579033	https://www.genecards.org/cgi-bin/carddisp.pl?gene=PRKCA
TYR	Tyrosinase	Protein Coding	P14679	61	GC11P089177	6.660520554	https://www.genecards.org/cgi-bin/carddisp.pl?gene=TYR
SDCCAG8	SHH Signaling And Ciliogenesis Regulator SDCCAG8	Protein Coding	Q86SQ7	54	GC01P243255	6.640883446	https://www.genecards.org/cgi-bin/carddisp.pl?gene=SDCCAG8
TXN	Thioredoxin	Protein Coding	P10599	59	GC09M110243	6.638328552	https://www.genecards.org/cgi-bin/carddisp.pl?gene=TXN
ETV6	ETS Variant Transcription Factor 6	Protein Coding	P41212	59	GC12P011649	6.627843857	https://www.genecards.org/cgi-bin/carddisp.pl?gene=ETV6
MYOM2	Myomesin 2	Protein Coding	P54296	50	GC08P002045	6.622872353	https://www.genecards.org/cgi-bin/carddisp.pl?gene=MYOM2
SYP	Synaptophysin	Protein Coding	P08247	59	GC0XM049187	6.610440254	https://www.genecards.org/cgi-bin/carddisp.pl?gene=SYP
MIR196B	MicroRNA 196b	RNA Gene		30	GC07M028050	6.60898447	https://www.genecards.org/cgi-bin/carddisp.pl?gene=MIR196B
HDAC2	Histone Deacetylase 2	Protein Coding	Q92769	66	GC06M113933	6.600942135	https://www.genecards.org/cgi-bin/carddisp.pl?gene=HDAC2
ERBB3	Erb-B2 Receptor Tyrosine Kinase 3	Protein Coding	P21860	67	GC12P061993	6.574852943	https://www.genecards.org/cgi-bin/carddisp.pl?gene=ERBB3
CFTR-AS1	CFTR Antisense RNA 1	RNA Gene		21	GC07M117542	6.573670864	https://www.genecards.org/cgi-bin/carddisp.pl?gene=CFTR-AS1
MIR452	MicroRNA 452	RNA Gene		25	GC0XM151959	6.564261436	https://www.genecards.org/cgi-bin/carddisp.pl?gene=MIR452
CFAP418	Cilia And Flagella Associated Protein 418	Protein Coding	Q96NL8	44	GC08M095245	6.552976608	https://www.genecards.org/cgi-bin/carddisp.pl?gene=CFAP418
FLT3	Fms Related Receptor Tyrosine Kinase 3	Protein Coding	P36888	66	GC13M028003	6.550186634	https://www.genecards.org/cgi-bin/carddisp.pl?gene=FLT3
MIR144	MicroRNA 144	RNA Gene		27	GC17M084703	6.54642868	https://www.genecards.org/cgi-bin/carddisp.pl?gene=MIR144
CEACAM3	CEA Cell Adhesion Molecule 3	Protein Coding	P40198	54	GC19P041796	6.530599594	https://www.genecards.org/cgi-bin/carddisp.pl?gene=CEACAM3
PSMD7	Proteasome 26S Subunit, Non-ATPase 7	Protein Coding	P51665	54	GC16P074296	6.528218269	https://www.genecards.org/cgi-bin/carddisp.pl?gene=PSMD7
ZBTB24	Zinc Finger And BTB Domain Containing 24	Protein Coding	O43167	50	GC06M109476	6.516332626	https://www.genecards.org/cgi-bin/carddisp.pl?gene=ZBTB24
LINC01554	Long Intergenic Non-Protein Coding RNA 1554	RNA Gene	Q52M75	29	GC05P095838	6.511756897	https://www.genecards.org/cgi-bin/carddisp.pl?gene=LINC01554
STAT6	Signal Transducer And Activator Of Transcription 6	Protein Coding	P42226	64	GC12M057095	6.505868912	https://www.genecards.org/cgi-bin/carddisp.pl?gene=STAT6
TNFRSF10B	TNF Receptor Superfamily Member 10b	Protein Coding	O14763	63	GC08M023020	6.491026878	https://www.genecards.org/cgi-bin/carddisp.pl?gene=TNFRSF10B
WRN	WRN RecQ Like Helicase	Protein Coding	Q14191	60	GC08P031033	6.487580299	https://www.genecards.org/cgi-bin/carddisp.pl?gene=WRN
GJA1	Gap Junction Protein Alpha 1	Protein Coding	P17302	63	GC06P146071	6.48189497	https://www.genecards.org/cgi-bin/carddisp.pl?gene=GJA1
GTF2H2	General Transcription Factor IIH Subunit 2	Protein Coding	Q13888	48	GC05M078963	6.455825806	https://www.genecards.org/cgi-bin/carddisp.pl?gene=GTF2H2
LAMP2	Lysosomal Associated Membrane Protein 2	Protein Coding	P13473	58	GC0XM120426	6.451111794	https://www.genecards.org/cgi-bin/carddisp.pl?gene=LAMP2
ENG	Endoglin	Protein Coding	P17813	60	GC09M128107	6.447165012	https://www.genecards.org/cgi-bin/carddisp.pl?gene=ENG
DCTN1	Dynactin Subunit 1	Protein Coding	Q14203	59	GC02M074361	6.439291477	https://www.genecards.org/cgi-bin/carddisp.pl?gene=DCTN1
DNAJC3	DnaJ Heat Shock Protein Family (Hsp40) Member C3	Protein Coding	Q13217	52	GC13P095677	6.434700966	https://www.genecards.org/cgi-bin/carddisp.pl?gene=DNAJC3
MTTP	Microsomal Triglyceride Transfer Protein	Protein Coding	P55157	57	GC04P099563	6.427660942	https://www.genecards.org/cgi-bin/carddisp.pl?gene=MTTP
FAS-AS1	FAS Antisense RNA 1	RNA Gene		21	GC10M088991	6.419634819	https://www.genecards.org/cgi-bin/carddisp.pl?gene=FAS-AS1
MASP2	MBL Associated Serine Protease 2	Protein Coding	O00187	59	GC01M015332	6.415860176	https://www.genecards.org/cgi-bin/carddisp.pl?gene=MASP2
FPR1	Formyl Peptide Receptor 1	Protein Coding	P21462	59	GC19M051745	6.408927917	https://www.genecards.org/cgi-bin/carddisp.pl?gene=FPR1
KITLG	KIT Ligand	Protein Coding	P21583	60	GC12M088492	6.392985821	https://www.genecards.org/cgi-bin/carddisp.pl?gene=KITLG
AGA	Aspartylglucosaminidase	Protein Coding	P20933	59	GC04M177430	6.373335838	https://www.genecards.org/cgi-bin/carddisp.pl?gene=AGA
FMO3	Flavin Containing Dimethylaniline Monoxygenase 3	Protein Coding	P31513	58	GC01P171090	6.370047092	https://www.genecards.org/cgi-bin/carddisp.pl?gene=FMO3
HGSNAT	Heparan-Alpha-Glucosaminide N-Acetyltransferase	Protein Coding	Q68CP4	49	GC08P043140	6.361083031	https://www.genecards.org/cgi-bin/carddisp.pl?gene=HGSNAT
MUC5AC	Mucin 5AC, Oligomeric Mucus/Gel-Forming	Protein Coding	P98088	52	GC11P012289	6.341179848	https://www.genecards.org/cgi-bin/carddisp.pl?gene=MUC5AC
CALCOCO2	Calcium Binding And Coiled-Coil Domain 2	Protein Coding	Q13137	50	GC17P123314	6.337412834	https://www.genecards.org/cgi-bin/carddisp.pl?gene=CALCOCO2
RPGR	Retinitis Pigmentosa GTPase Regulator	Protein Coding	Q92834	54	GC0XM038269	6.332640171	https://www.genecards.org/cgi-bin/carddisp.pl?gene=RPGR
MMP12	Matrix Metallopeptidase 12	Protein Coding	P39900	59	GC11M102862	6.320876122	https://www.genecards.org/cgi-bin/carddisp.pl?gene=MMP12
AP2M1	Adaptor Related Protein Complex 2 Subunit Mu 1	Protein Coding	Q96CW1	59	GC03P184174	6.312550545	https://www.genecards.org/cgi-bin/carddisp.pl?gene=AP2M1
PSMC4	Proteasome 26S Subunit, ATPase 4	Protein Coding	P43686	55	GC19P123040	6.310988426	https://www.genecards.org/cgi-bin/carddisp.pl?gene=PSMC4
MRPL28	Mitochondrial Ribosomal Protein L28	Protein Coding	Q13084	48	GC16M000366	6.309860229	https://www.genecards.org/cgi-bin/carddisp.pl?gene=MRPL28
SMO	Smoothened, Frizzled Class Receptor	Protein Coding	Q99835	64	GC07P137052	6.309815884	https://www.genecards.org/cgi-bin/carddisp.pl?gene=SMO
TLX1NB	TLX1 Neighbor	RNA Gene	P0CAT3	33	GC10M101090	6.299942493	https://www.genecards.org/cgi-bin/carddisp.pl?gene=TLX1NB
AP2A2	Adaptor Related Protein Complex 2 Subunit Alpha 2	Protein Coding	O94973	47	GC11P000924	6.299468994	https://www.genecards.org/cgi-bin/carddisp.pl?gene=AP2A2
CEBPB	CCAAT Enhancer Binding Protein Beta	Protein Coding	P17676	58	GC20P050190	6.291432381	https://www.genecards.org/cgi-bin/carddisp.pl?gene=CEBPB
FGA	Fibrinogen Alpha Chain	Protein Coding	P02671	63	GC04M154583	6.290295601	https://www.genecards.org/cgi-bin/carddisp.pl?gene=FGA
MIR296	MicroRNA 296	RNA Gene		27	GC20M058817	6.271385193	https://www.genecards.org/cgi-bin/carddisp.pl?gene=MIR296
S100A8	S100 Calcium Binding Protein A8	Protein Coding	P05109	55	GC01M163874	6.261335373	https://www.genecards.org/cgi-bin/carddisp.pl?gene=S100A8
CTSD	Cathepsin D	Protein Coding	P07339	66	GC11M001752	6.248352051	https://www.genecards.org/cgi-bin/carddisp.pl?gene=CTSD
ERCC4	ERCC Excision Repair 4, Endonuclease Catalytic Subunit	Protein Coding	Q92889	58	GC16P013920	6.24701643	https://www.genecards.org/cgi-bin/carddisp.pl?gene=ERCC4
CKB	Creatine Kinase B	Protein Coding	P12277	58	GC14M103519	6.245135307	https://www.genecards.org/cgi-bin/carddisp.pl?gene=CKB
THBD	Thrombomodulin	Protein Coding	P07204	59	GC20M023026	6.2398839	https://www.genecards.org/cgi-bin/carddisp.pl?gene=THBD
PLAT	Plasminogen Activator, Tissue Type	Protein Coding	P00750	62	GC08M042174	6.238917351	https://www.genecards.org/cgi-bin/carddisp.pl?gene=PLAT
CD5	CD5 Molecule	Protein Coding	P06127	55	GC11P093434	6.222404957	https://www.genecards.org/cgi-bin/carddisp.pl?gene=CD5
DICER1	Dicer 1, Ribonuclease III	Protein Coding	Q9UPY3	61	GC14M095086	6.218860626	https://www.genecards.org/cgi-bin/carddisp.pl?gene=DICER1
MIR494	MicroRNA 494	RNA Gene		26	GC14P117924	6.208595276	https://www.genecards.org/cgi-bin/carddisp.pl?gene=MIR494
GC	GC Vitamin D Binding Protein	Protein Coding	P02774	57	GC04M071741	6.204512596	https://www.genecards.org/cgi-bin/carddisp.pl?gene=GC
VAPB	VAMP Associated Protein B And C	Protein Coding	O95292	57	GC20P058389	6.204386234	https://www.genecards.org/cgi-bin/carddisp.pl?gene=VAPB
P2RX7	Purinergic Receptor P2X 7	Protein Coding	Q99572	59	GC12P134699	6.195672989	https://www.genecards.org/cgi-bin/carddisp.pl?gene=P2RX7
CHEK1	Checkpoint Kinase 1	Protein Coding	O14757	65	GC11P125625	6.193691254	https://www.genecards.org/cgi-bin/carddisp.pl?gene=CHEK1
DPYD	Dihydropyrimidine Dehydrogenase	Protein Coding	Q12882	65	GC01M097015	6.192157745	https://www.genecards.org/cgi-bin/carddisp.pl?gene=DPYD
TCOF1	Treacle Ribosome Biogenesis Factor 1	Protein Coding	Q13428	54	GC05P153786	6.167886734	https://www.genecards.org/cgi-bin/carddisp.pl?gene=TCOF1
PRDM1	PR/SET Domain 1	Protein Coding	O75626	58	GC06P145634	6.133299351	https://www.genecards.org/cgi-bin/carddisp.pl?gene=PRDM1
NRG1	Neuregulin 1	Protein Coding	Q02297	62	GC08P031639	6.128612041	https://www.genecards.org/cgi-bin/carddisp.pl?gene=NRG1
SDHB	Succinate Dehydrogenase Complex Iron Sulfur Subunit B	Protein Coding	P21912	62	GC01M019397	6.124737263	https://www.genecards.org/cgi-bin/carddisp.pl?gene=SDHB
IGF2	Insulin Like Growth Factor 2	Protein Coding	P01344	62	GC11M012582	6.117362976	https://www.genecards.org/cgi-bin/carddisp.pl?gene=IGF2
AFG3L2	AFG3 Like Matrix AAA Peptidase Subunit 2	Protein Coding	Q9Y4W6	58	GC18M012328	6.116714001	https://www.genecards.org/cgi-bin/carddisp.pl?gene=AFG3L2
CLPB	ClpB Family Mitochondrial Disaggregase	Protein Coding	Q9H078	56	GC11M129250	6.101531982	https://www.genecards.org/cgi-bin/carddisp.pl?gene=CLPB
MIR424	MicroRNA 424	RNA Gene		28	GC0XM134881	6.091411114	https://www.genecards.org/cgi-bin/carddisp.pl?gene=MIR424
PTCH1	Patched 1	Protein Coding	Q13635	64	GC09M095442	6.088799477	https://www.genecards.org/cgi-bin/carddisp.pl?gene=PTCH1
DSP	Desmoplakin	Protein Coding	P15924	63	GC06P007541	6.083552837	https://www.genecards.org/cgi-bin/carddisp.pl?gene=DSP
CTSG	Cathepsin G	Protein Coding	P08311	56	GC14M024573	6.043945313	https://www.genecards.org/cgi-bin/carddisp.pl?gene=CTSG
SCGB1A1	Secretoglobin Family 1A Member 1	Protein Coding	P11684	54	GC11P062405	6.020187378	https://www.genecards.org/cgi-bin/carddisp.pl?gene=SCGB1A1
NF2	NF2, Moesin-Ezrin-Radixin Like (MERLIN) Tumor Suppressor	Protein Coding	P35240	62	GC22P029603	6.013823986	https://www.genecards.org/cgi-bin/carddisp.pl?gene=NF2
AIM2	Absent In Melanoma 2	Protein Coding	O14862	53	GC01M164118	6.01179409	https://www.genecards.org/cgi-bin/carddisp.pl?gene=AIM2
GZMA	Granzyme A	Protein Coding	P12544	55	GC05P055102	6.008788109	https://www.genecards.org/cgi-bin/carddisp.pl?gene=GZMA
MARCHF8	Membrane Associated Ring-CH-Type Finger 8	Protein Coding	Q5T0T0	43	GC10M048559	6.008780479	https://www.genecards.org/cgi-bin/carddisp.pl?gene=MARCHF8
LIPA	Lipase A, Lysosomal Acid Type	Protein Coding	P38571	61	GC10M089213	5.993859291	https://www.genecards.org/cgi-bin/carddisp.pl?gene=LIPA
GLP1R	Glucagon Like Peptide 1 Receptor	Protein Coding	P43220	60	GC06P039048	5.979452133	https://www.genecards.org/cgi-bin/carddisp.pl?gene=GLP1R
MUC5B	Mucin 5B, Oligomeric Mucus/Gel-Forming	Protein Coding	Q9HC84	54	GC11P012291	5.977134705	https://www.genecards.org/cgi-bin/carddisp.pl?gene=MUC5B
HBEGF	Heparin Binding EGF Like Growth Factor	Protein Coding	Q99075	58	GC05M140332	5.961503983	https://www.genecards.org/cgi-bin/carddisp.pl?gene=HBEGF
AVP	Arginine Vasopressin	Protein Coding	P01185	58	GC20M003082	5.955184937	https://www.genecards.org/cgi-bin/carddisp.pl?gene=AVP
BUB1B	BUB1 Mitotic Checkpoint Serine/Threonine Kinase B	Protein Coding	O60566	63	GC15P040161	5.951386929	https://www.genecards.org/cgi-bin/carddisp.pl?gene=BUB1B
POLD1	DNA Polymerase Delta 1, Catalytic Subunit	Protein Coding	P28340	59	GC19P123479	5.946971893	https://www.genecards.org/cgi-bin/carddisp.pl?gene=POLD1
MIR590	MicroRNA 590	RNA Gene		29	GC07P074191	5.945407391	https://www.genecards.org/cgi-bin/carddisp.pl?gene=MIR590
PRKACA	Protein Kinase CAMP-Activated Catalytic Subunit Alpha	Protein Coding	P17612	66	GC19M096319	5.942453384	https://www.genecards.org/cgi-bin/carddisp.pl?gene=PRKACA
FANCG	FA Complementation Group G	Protein Coding	O15287	55	GC09M035073	5.940560341	https://www.genecards.org/cgi-bin/carddisp.pl?gene=FANCG
CEBPA	CCAAT Enhancer Binding Protein Alpha	Protein Coding	P49715	59	GC19M033299	5.939143181	https://www.genecards.org/cgi-bin/carddisp.pl?gene=CEBPA
NOS3	Nitric Oxide Synthase 3	Protein Coding	P29474	63	GC07P159858	5.921899319	https://www.genecards.org/cgi-bin/carddisp.pl?gene=NOS3
CYP2D6	Cytochrome P450 Family 2 Subfamily D Member 6	Protein Coding	P10635	60	GC22M042126	5.9211092	https://www.genecards.org/cgi-bin/carddisp.pl?gene=CYP2D6
FANCF	FA Complementation Group F	Protein Coding	Q9NPI8	53	GC11M022600	5.91147995	https://www.genecards.org/cgi-bin/carddisp.pl?gene=FANCF
ERLIN1	ER Lipid Raft Associated 1	Protein Coding	O75477	55	GC10M100150	5.910180092	https://www.genecards.org/cgi-bin/carddisp.pl?gene=ERLIN1
MIR124-1	MicroRNA 124-1	RNA Gene		28	GC08M009903	5.904120922	https://www.genecards.org/cgi-bin/carddisp.pl?gene=MIR124-1
SST	Somatostatin	Protein Coding	P61278	53	GC03M187668	5.90206337	https://www.genecards.org/cgi-bin/carddisp.pl?gene=SST
DDX41	DEAD-Box Helicase 41	Protein Coding	Q9UJV9	56	GC05M177511	5.894137383	https://www.genecards.org/cgi-bin/carddisp.pl?gene=DDX41
H2AX	H2A.X Variant Histone	Protein Coding	P16104	58	GC11M130186	5.883312225	https://www.genecards.org/cgi-bin/carddisp.pl?gene=H2AX
MIR200C	MicroRNA 200c	RNA Gene		31	GC12P042128	5.877611637	https://www.genecards.org/cgi-bin/carddisp.pl?gene=MIR200C
XRCC2	X-Ray Repair Cross Complementing 2	Protein Coding	O43543	53	GC07M152644	5.850802422	https://www.genecards.org/cgi-bin/carddisp.pl?gene=XRCC2
BAG3	BAG Cochaperone 3	Protein Coding	O95817	56	GC10P119651	5.848584175	https://www.genecards.org/cgi-bin/carddisp.pl?gene=BAG3
ZCCHC3	Zinc Finger CCHC-Type Containing 3	Protein Coding	Q9NUD5	41	GC20P000297	5.843776703	https://www.genecards.org/cgi-bin/carddisp.pl?gene=ZCCHC3
PKP2	Plakophilin 2	Protein Coding	Q99959	56	GC12M032790	5.843209267	https://www.genecards.org/cgi-bin/carddisp.pl?gene=PKP2
GAA	Alpha Glucosidase	Protein Coding	P10253	64	GC17P080101	5.841928959	https://www.genecards.org/cgi-bin/carddisp.pl?gene=GAA
AGT	Angiotensinogen	Protein Coding	P01019	63	GC01M230690	5.837940216	https://www.genecards.org/cgi-bin/carddisp.pl?gene=AGT
RPA1	Replication Protein A1	Protein Coding	P27694	59	GC17P001829	5.832424641	https://www.genecards.org/cgi-bin/carddisp.pl?gene=RPA1
CCN2	Cellular Communication Network Factor 2	Protein Coding	P29279	59	GC06M131948	5.825720787	https://www.genecards.org/cgi-bin/carddisp.pl?gene=CCN2
DLEU2	Deleted In Lymphocytic Leukemia 2	RNA Gene		31	GC13M049913	5.824866295	https://www.genecards.org/cgi-bin/carddisp.pl?gene=DLEU2
CD38	CD38 Molecule	Protein Coding	P28907	59	GC04P025740	5.82452631	https://www.genecards.org/cgi-bin/carddisp.pl?gene=CD38
MAPK10	Mitogen-Activated Protein Kinase 10	Protein Coding	P53779	60	GC04M085990	5.800021172	https://www.genecards.org/cgi-bin/carddisp.pl?gene=MAPK10
SMPD1	Sphingomyelin Phosphodiesterase 1	Protein Coding	P17405	62	GC11P006390	5.795110703	https://www.genecards.org/cgi-bin/carddisp.pl?gene=SMPD1
TNNI3	Troponin I3, Cardiac Type	Protein Coding	P19429	62	GC19M055151	5.787508011	https://www.genecards.org/cgi-bin/carddisp.pl?gene=TNNI3
VPS13B	Vacuolar Protein Sorting 13 Homolog B	Protein Coding	Q7Z7G8	53	GC08P099075	5.785762787	https://www.genecards.org/cgi-bin/carddisp.pl?gene=VPS13B
BCR	BCR Activator Of RhoGEF And GTPase	Protein Coding	P11274	65	GC22P023179	5.78047514	https://www.genecards.org/cgi-bin/carddisp.pl?gene=BCR
PPIG	Peptidylprolyl Isomerase G	Protein Coding	Q13427	52	GC02P169584	5.765614033	https://www.genecards.org/cgi-bin/carddisp.pl?gene=PPIG
MIR92A1	MicroRNA 92a-1	RNA Gene		28	GC13P091700	5.76444149	https://www.genecards.org/cgi-bin/carddisp.pl?gene=MIR92A1
TCF3	Transcription Factor 3	Protein Coding	P15923	59	GC19M001609	5.7629776	https://www.genecards.org/cgi-bin/carddisp.pl?gene=TCF3
BDNF	Brain Derived Neurotrophic Factor	Protein Coding	P23560	63	GC11M027654	5.759171486	https://www.genecards.org/cgi-bin/carddisp.pl?gene=BDNF
SLC9A3	Solute Carrier Family 9 Member A3	Protein Coding	P48764	60	GC05M000472	5.748044014	https://www.genecards.org/cgi-bin/carddisp.pl?gene=SLC9A3
TSLP	Thymic Stromal Lymphopoietin	Protein Coding	Q969D9	52	GC05P111070	5.737587929	https://www.genecards.org/cgi-bin/carddisp.pl?gene=TSLP
LEPR	Leptin Receptor	Protein Coding	P48357	63	GC01P065444	5.731235981	https://www.genecards.org/cgi-bin/carddisp.pl?gene=LEPR
RASA2	RAS P21 Protein Activator 2	Protein Coding	Q15283	51	GC03P141487	5.723314285	https://www.genecards.org/cgi-bin/carddisp.pl?gene=RASA2
IVL	Involucrin	Protein Coding	P07476	52	GC01P167124	5.719145775	https://www.genecards.org/cgi-bin/carddisp.pl?gene=IVL
PSMA3	Proteasome 20S Subunit Alpha 3	Protein Coding	P25788	58	GC14P058244	5.703629494	https://www.genecards.org/cgi-bin/carddisp.pl?gene=PSMA3
MIR193B	MicroRNA 193b	RNA Gene		30	GC16P096067	5.700230598	https://www.genecards.org/cgi-bin/carddisp.pl?gene=MIR193B
COL4A1	Collagen Type IV Alpha 1 Chain	Protein Coding	P02462	60	GC13M110148	5.683794022	https://www.genecards.org/cgi-bin/carddisp.pl?gene=COL4A1
LIG1	DNA Ligase 1	Protein Coding	P18858	59	GC19M048115	5.678977966	https://www.genecards.org/cgi-bin/carddisp.pl?gene=LIG1
LOC102723407	Immunoglobulin Heavy Variable 4-38-2-Like	Protein Coding		17	GC14P8B0041	5.678108215	https://www.genecards.org/cgi-bin/carddisp.pl?gene=LOC102723407
AGER	Advanced Glycosylation End-Product Specific Receptor	Protein Coding	Q15109	59	GC06M032180	5.675858498	https://www.genecards.org/cgi-bin/carddisp.pl?gene=AGER
MIR204	MicroRNA 204	RNA Gene		32	GC09M070809	5.67568922	https://www.genecards.org/cgi-bin/carddisp.pl?gene=MIR204
MEN1	Menin 1	Protein Coding	O00255	58	GC11M064803	5.672403812	https://www.genecards.org/cgi-bin/carddisp.pl?gene=MEN1
MIR501	MicroRNA 501	RNA Gene		26	GC0XP058463	5.665449619	https://www.genecards.org/cgi-bin/carddisp.pl?gene=MIR501
CBL	Cbl Proto-Oncogene	Protein Coding	P22681	64	GC11P119206	5.662603855	https://www.genecards.org/cgi-bin/carddisp.pl?gene=CBL
KRT5	Keratin 5	Protein Coding	P13647	59	GC12M052514	5.651581287	https://www.genecards.org/cgi-bin/carddisp.pl?gene=KRT5
TM6SF2	Transmembrane 6 Superfamily Member 2	Protein Coding	Q9BZW4	43	GC19M019264	5.651436329	https://www.genecards.org/cgi-bin/carddisp.pl?gene=TM6SF2
MIR485	MicroRNA 485	RNA Gene		27	GC14P117919	5.646867752	https://www.genecards.org/cgi-bin/carddisp.pl?gene=MIR485
PSMA2	Proteasome 20S Subunit Alpha 2	Protein Coding	P25787	55	GC07M042916	5.639531612	https://www.genecards.org/cgi-bin/carddisp.pl?gene=PSMA2
MITF	Melanocyte Inducing Transcription Factor	Protein Coding	O75030	61	GC03P069740	5.628417015	https://www.genecards.org/cgi-bin/carddisp.pl?gene=MITF
DNASE1	Deoxyribonuclease 1	Protein Coding	P24855	56	GC16P003611	5.625860691	https://www.genecards.org/cgi-bin/carddisp.pl?gene=DNASE1
FANCE	FA Complementation Group E	Protein Coding	Q9HB96	54	GC06P144891	5.617517471	https://www.genecards.org/cgi-bin/carddisp.pl?gene=FANCE
KNG1	Kininogen 1	Protein Coding	P01042	60	GC03P186717	5.616449356	https://www.genecards.org/cgi-bin/carddisp.pl?gene=KNG1
CBR3-AS1	CBR3 Antisense RNA 1	RNA Gene		27	GC21M036090	5.612543583	https://www.genecards.org/cgi-bin/carddisp.pl?gene=CBR3-AS1
C11orf65	Chromosome 11 Open Reading Frame 65	Protein Coding	Q8NCR3	43	GC11M108308	5.600293159	https://www.genecards.org/cgi-bin/carddisp.pl?gene=C11orf65
TIMP3	TIMP Metallopeptidase Inhibitor 3	Protein Coding	P35625	56	GC22P075884	5.596837044	https://www.genecards.org/cgi-bin/carddisp.pl?gene=TIMP3
EDNRA	Endothelin Receptor Type A	Protein Coding	P25101	62	GC04P147480	5.588746548	https://www.genecards.org/cgi-bin/carddisp.pl?gene=EDNRA
F9	Coagulation Factor IX	Protein Coding	P00740	60	GC0XP139530	5.58687067	https://www.genecards.org/cgi-bin/carddisp.pl?gene=F9
CCL15-CCL14	CCL15-CCL14 Readthrough (NMD Candidate)	RNA Gene		17	GC17M035983	5.58425045	https://www.genecards.org/cgi-bin/carddisp.pl?gene=CCL15-CCL14
CD68	CD68 Molecule	Protein Coding	P34810	52	GC17P007579	5.568789005	https://www.genecards.org/cgi-bin/carddisp.pl?gene=CD68
C1R	Complement C1r	Protein Coding	P00736	59	GC12M030701	5.554962158	https://www.genecards.org/cgi-bin/carddisp.pl?gene=C1R
BCYRN1	Brain Cytoplasmic RNA 1	RNA Gene		28	GC02P047253	5.546246529	https://www.genecards.org/cgi-bin/carddisp.pl?gene=BCYRN1
SFTPA1	Surfactant Protein A1	Protein Coding	Q8IWL2	58	GC10P115988	5.5437603	https://www.genecards.org/cgi-bin/carddisp.pl?gene=SFTPA1
SPINT2	Serine Peptidase Inhibitor, Kunitz Type 2	Protein Coding	O43291	54	GC19P038244	5.53980875	https://www.genecards.org/cgi-bin/carddisp.pl?gene=SPINT2
DNM3	Dynamin 3	Protein Coding	Q9UQ16	56	GC01P171945	5.529537201	https://www.genecards.org/cgi-bin/carddisp.pl?gene=DNM3
PRKAR1A	Protein Kinase CAMP-Dependent Type I Regulatory Subunit Alpha	Protein Coding	P10644	64	GC17P123720	5.525834084	https://www.genecards.org/cgi-bin/carddisp.pl?gene=PRKAR1A
SDC4	Syndecan 4	Protein Coding	P31431	56	GC20M045325	5.524913788	https://www.genecards.org/cgi-bin/carddisp.pl?gene=SDC4
POLR2B	RNA Polymerase II Subunit B	Protein Coding	P30876	52	GC04P056977	5.504013062	https://www.genecards.org/cgi-bin/carddisp.pl?gene=POLR2B
FANCB	FA Complementation Group B	Protein Coding	Q8NB91	52	GC0XM015368	5.486312866	https://www.genecards.org/cgi-bin/carddisp.pl?gene=FANCB
CDC25C	Cell Division Cycle 25C	Protein Coding	P30307	61	GC05M138285	5.48385334	https://www.genecards.org/cgi-bin/carddisp.pl?gene=CDC25C
TNFRSF11B	TNF Receptor Superfamily Member 11b	Protein Coding	O00300	60	GC08M118923	5.472855568	https://www.genecards.org/cgi-bin/carddisp.pl?gene=TNFRSF11B
MIR532	MicroRNA 532	RNA Gene		25	GC0XP058460	5.459493637	https://www.genecards.org/cgi-bin/carddisp.pl?gene=MIR532
NOS1	Nitric Oxide Synthase 1	Protein Coding	P29475	62	GC12M117208	5.453341484	https://www.genecards.org/cgi-bin/carddisp.pl?gene=NOS1
DDIT4	DNA Damage Inducible Transcript 4	Protein Coding	Q9NX09	54	GC10P072273	5.430092335	https://www.genecards.org/cgi-bin/carddisp.pl?gene=DDIT4
MAN1B1	Mannosidase Alpha Class 1B Member 1	Protein Coding	Q9UKM7	59	GC09P137086	5.425690651	https://www.genecards.org/cgi-bin/carddisp.pl?gene=MAN1B1
ARG1	Arginase 1	Protein Coding	P05089	62	GC06P146254	5.424800873	https://www.genecards.org/cgi-bin/carddisp.pl?gene=ARG1
EXTL3	Exostosin Like Glycosyltransferase 3	Protein Coding	O43909	55	GC08P031397	5.421102524	https://www.genecards.org/cgi-bin/carddisp.pl?gene=EXTL3
MIR503	MicroRNA 503	RNA Gene		29	GC0XM134880	5.416571617	https://www.genecards.org/cgi-bin/carddisp.pl?gene=MIR503
CAV3	Caveolin 3	Protein Coding	P56539	56	GC03P008733	5.406236172	https://www.genecards.org/cgi-bin/carddisp.pl?gene=CAV3
BAP1	BRCA1 Associated Protein 1	Protein Coding	Q92560	60	GC03M052401	5.398854256	https://www.genecards.org/cgi-bin/carddisp.pl?gene=BAP1
FH	Fumarate Hydratase	Protein Coding	P07954	59	GC01M241499	5.394781113	https://www.genecards.org/cgi-bin/carddisp.pl?gene=FH
MMP13	Matrix Metallopeptidase 13	Protein Coding	P45452	63	GC11M102942	5.392033577	https://www.genecards.org/cgi-bin/carddisp.pl?gene=MMP13
CD1A	CD1a Molecule	Protein Coding	P06126	52	GC01P167486	5.386973858	https://www.genecards.org/cgi-bin/carddisp.pl?gene=CD1A
COL1A1	Collagen Type I Alpha 1 Chain	Protein Coding	P02452	63	GC17M085601	5.386818886	https://www.genecards.org/cgi-bin/carddisp.pl?gene=COL1A1
PRL	Prolactin	Protein Coding	P01236	56	GC06M022287	5.383961678	https://www.genecards.org/cgi-bin/carddisp.pl?gene=PRL
PSMC5	Proteasome 26S Subunit, ATPase 5	Protein Coding	P62195	54	GC17P063827	5.383415222	https://www.genecards.org/cgi-bin/carddisp.pl?gene=PSMC5
IL18R1	Interleukin 18 Receptor 1	Protein Coding	Q13478	55	GC02P102311	5.379320621	https://www.genecards.org/cgi-bin/carddisp.pl?gene=IL18R1
VDAC1	Voltage Dependent Anion Channel 1	Protein Coding	P21796	58	GC05M133975	5.373385429	https://www.genecards.org/cgi-bin/carddisp.pl?gene=VDAC1
CDCA7	Cell Division Cycle Associated 7	Protein Coding	Q9BWT1	54	GC02P173354	5.372781754	https://www.genecards.org/cgi-bin/carddisp.pl?gene=CDCA7
MB	Myoglobin	Protein Coding	P02144	58	GC22M035606	5.353203773	https://www.genecards.org/cgi-bin/carddisp.pl?gene=MB
CPT1A	Carnitine Palmitoyltransferase 1A	Protein Coding	P50416	62	GC11M068754	5.34578371	https://www.genecards.org/cgi-bin/carddisp.pl?gene=CPT1A
GJB2	Gap Junction Protein Beta 2	Protein Coding	P29033	58	GC13M020187	5.335012436	https://www.genecards.org/cgi-bin/carddisp.pl?gene=GJB2
FLNC	Filamin C	Protein Coding	Q14315	58	GC07P128830	5.334965706	https://www.genecards.org/cgi-bin/carddisp.pl?gene=FLNC
LTBR	Lymphotoxin Beta Receptor	Protein Coding	P36941	53	GC12P006375	5.327022076	https://www.genecards.org/cgi-bin/carddisp.pl?gene=LTBR
F2RL1	F2R Like Trypsin Receptor 1	Protein Coding	P55085	56	GC05P076818	5.291761398	https://www.genecards.org/cgi-bin/carddisp.pl?gene=F2RL1
LGALS1	Galectin 1	Protein Coding	P09382	56	GC22P037675	5.288105011	https://www.genecards.org/cgi-bin/carddisp.pl?gene=LGALS1
MIR33A	MicroRNA 33a	RNA Gene		28	GC22P041900	5.288064957	https://www.genecards.org/cgi-bin/carddisp.pl?gene=MIR33A
PSMC6	Proteasome 26S Subunit, ATPase 6	Protein Coding	P62333	51	GC14P052707	5.282598495	https://www.genecards.org/cgi-bin/carddisp.pl?gene=PSMC6
MIR24-1	MicroRNA 24-1	RNA Gene		27	GC09P095086	5.269144058	https://www.genecards.org/cgi-bin/carddisp.pl?gene=MIR24-1
CCL7	C-C Motif Chemokine Ligand 7	Protein Coding	P80098	55	GC17P034270	5.264057159	https://www.genecards.org/cgi-bin/carddisp.pl?gene=CCL7
ACACA	Acetyl-CoA Carboxylase Alpha	Protein Coding	Q13085	62	GC17M037084	5.258236408	https://www.genecards.org/cgi-bin/carddisp.pl?gene=ACACA
SPINK1	Serine Peptidase Inhibitor Kazal Type 1	Protein Coding	P00995	55	GC05M147825	5.24445343	https://www.genecards.org/cgi-bin/carddisp.pl?gene=SPINK1
SERPINB4	Serpin Family B Member 4	Protein Coding	P48594	49	GC18M063637	5.230372429	https://www.genecards.org/cgi-bin/carddisp.pl?gene=SERPINB4
ACTC1	Actin Alpha Cardiac Muscle 1	Protein Coding	P68032	57	GC15M034790	5.219945908	https://www.genecards.org/cgi-bin/carddisp.pl?gene=ACTC1
DYNC1H1	Dynein Cytoplasmic 1 Heavy Chain 1	Protein Coding	Q14204	58	GC14P116947	5.210084915	https://www.genecards.org/cgi-bin/carddisp.pl?gene=DYNC1H1
PSMD4	Proteasome 26S Subunit Ubiquitin Receptor, Non-ATPase 4	Protein Coding	P55036	58	GC01P167002	5.202206612	https://www.genecards.org/cgi-bin/carddisp.pl?gene=PSMD4
XDH	Xanthine Dehydrogenase	Protein Coding	P47989	60	GC02M031334	5.195321083	https://www.genecards.org/cgi-bin/carddisp.pl?gene=XDH
RAD51D	RAD51 Paralog D	Protein Coding	O75771	53	GC17M035092	5.180854797	https://www.genecards.org/cgi-bin/carddisp.pl?gene=RAD51D
MUTYH	MutY DNA Glycosylase	Protein Coding	Q9UIF7	58	GC01M045329	5.158470154	https://www.genecards.org/cgi-bin/carddisp.pl?gene=MUTYH
ODC1	Ornithine Decarboxylase 1	Protein Coding	P11926	61	GC02M010432	5.147964954	https://www.genecards.org/cgi-bin/carddisp.pl?gene=ODC1
MIR138-1	MicroRNA 138-1	RNA Gene		29	GC03P044115	5.121486664	https://www.genecards.org/cgi-bin/carddisp.pl?gene=MIR138-1
MGMT	O-6-Methylguanine-DNA Methyltransferase	Protein Coding	P16455	62	GC10P129467	5.115659237	https://www.genecards.org/cgi-bin/carddisp.pl?gene=MGMT
CHMP6	Charged Multivesicular Body Protein 6	Protein Coding	Q96FZ7	46	GC17P080991	5.113935947	https://www.genecards.org/cgi-bin/carddisp.pl?gene=CHMP6
TRIM32	Tripartite Motif Containing 32	Protein Coding	Q13049	55	GC09P116687	5.106380463	https://www.genecards.org/cgi-bin/carddisp.pl?gene=TRIM32
GUCY2C	Guanylate Cyclase 2C	Protein Coding	P25092	58	GC12M014612	5.101620197	https://www.genecards.org/cgi-bin/carddisp.pl?gene=GUCY2C
CSN1S1	Casein Alpha S1	Protein Coding	P47710	49	GC04P070045	5.09988451	https://www.genecards.org/cgi-bin/carddisp.pl?gene=CSN1S1
PSMD1	Proteasome 26S Subunit, Non-ATPase 1	Protein Coding	Q99460	51	GC02P231056	5.098074436	https://www.genecards.org/cgi-bin/carddisp.pl?gene=PSMD1
SREBF2	Sterol Regulatory Element Binding Transcription Factor 2	Protein Coding	Q12772	56	GC22P041833	5.094937325	https://www.genecards.org/cgi-bin/carddisp.pl?gene=SREBF2
ANXA1	Annexin A1	Protein Coding	P04083	60	GC09P073151	5.087416649	https://www.genecards.org/cgi-bin/carddisp.pl?gene=ANXA1
PLK1	Polo Like Kinase 1	Protein Coding	P53350	64	GC16P096393	5.08400774	https://www.genecards.org/cgi-bin/carddisp.pl?gene=PLK1
PNPLA2	Patatin Like Phospholipase Domain Containing 2	Protein Coding	Q96AD5	58	GC11P012273	5.083990097	https://www.genecards.org/cgi-bin/carddisp.pl?gene=PNPLA2
MIR378A	MicroRNA 378a	RNA Gene		31	GC05P149732	5.083491802	https://www.genecards.org/cgi-bin/carddisp.pl?gene=MIR378A
AHR	Aryl Hydrocarbon Receptor	Protein Coding	P35869	60	GC07P016916	5.080787182	https://www.genecards.org/cgi-bin/carddisp.pl?gene=AHR
SERAC1	Serine Active Site Containing 1	Protein Coding	Q96JX3	49	GC06M158109	5.077494621	https://www.genecards.org/cgi-bin/carddisp.pl?gene=SERAC1
PSMC2	Proteasome 26S Subunit, ATPase 2	Protein Coding	P35998	54	GC07P103328	5.075551033	https://www.genecards.org/cgi-bin/carddisp.pl?gene=PSMC2
MYH9	Myosin Heavy Chain 9	Protein Coding	P35579	61	GC22M036281	5.073226929	https://www.genecards.org/cgi-bin/carddisp.pl?gene=MYH9
MIR330	MicroRNA 330	RNA Gene		30	GC19M097040	5.051563263	https://www.genecards.org/cgi-bin/carddisp.pl?gene=MIR330
CALD1	Caldesmon 1	Protein Coding	Q05682	57	GC07P134744	5.038063049	https://www.genecards.org/cgi-bin/carddisp.pl?gene=CALD1
PPIB	Peptidylprolyl Isomerase B	Protein Coding	P23284	63	GC15M064155	5.020306587	https://www.genecards.org/cgi-bin/carddisp.pl?gene=PPIB
EZR	Ezrin	Protein Coding	P15311	59	GC06M158765	5.009820461	https://www.genecards.org/cgi-bin/carddisp.pl?gene=EZR
VHL	Von Hippel-Lindau Tumor Suppressor	Protein Coding	P40337	60	GC03P022792	4.997930527	https://www.genecards.org/cgi-bin/carddisp.pl?gene=VHL
FENDRR	FOXF1 Adjacent Non-Coding Developmental Regulatory RNA	RNA Gene		28	GC16M086511	4.997436047	https://www.genecards.org/cgi-bin/carddisp.pl?gene=FENDRR
UROD	Uroporphyrinogen Decarboxylase	Protein Coding	P06132	58	GC01P055469	4.991788864	https://www.genecards.org/cgi-bin/carddisp.pl?gene=UROD
REN	Renin	Protein Coding	P00797	62	GC01M204154	4.986902237	https://www.genecards.org/cgi-bin/carddisp.pl?gene=REN
MIR27B	MicroRNA 27b	RNA Gene		30	GC09P102158	4.986216068	https://www.genecards.org/cgi-bin/carddisp.pl?gene=MIR27B
CYSLTR1	Cysteinyl Leukotriene Receptor 1	Protein Coding	Q9Y271	55	GC0XM078271	4.950573921	https://www.genecards.org/cgi-bin/carddisp.pl?gene=CYSLTR1
EWSR1	EWS RNA Binding Protein 1	Protein Coding	Q01844	58	GC22P075749	4.948099136	https://www.genecards.org/cgi-bin/carddisp.pl?gene=EWSR1
CYP1A2	Cytochrome P450 Family 1 Subfamily A Member 2	Protein Coding	P05177	59	GC15P074748	4.948074818	https://www.genecards.org/cgi-bin/carddisp.pl?gene=CYP1A2
BMPR2	Bone Morphogenetic Protein Receptor Type 2	Protein Coding	Q13873	63	GC02P202376	4.937022686	https://www.genecards.org/cgi-bin/carddisp.pl?gene=BMPR2
KRT14	Keratin 14	Protein Coding	P02533	60	GC17M041582	4.935921669	https://www.genecards.org/cgi-bin/carddisp.pl?gene=KRT14
ATP13A2	ATPase Cation Transporting 13A2	Protein Coding	Q9NQ11	56	GC01M016985	4.933674335	https://www.genecards.org/cgi-bin/carddisp.pl?gene=ATP13A2
RFX1	Regulatory Factor X1	Protein Coding	P22670	51	GC19M013961	4.921830177	https://www.genecards.org/cgi-bin/carddisp.pl?gene=RFX1
ATP1B1	ATPase Na+/K+ Transporting Subunit Beta 1	Protein Coding	P05026	59	GC01P169105	4.921298027	https://www.genecards.org/cgi-bin/carddisp.pl?gene=ATP1B1
SAA4	Serum Amyloid A4, Constitutive	Protein Coding	P35542	50	GC11M018234	4.918589115	https://www.genecards.org/cgi-bin/carddisp.pl?gene=SAA4
COPA	COPI Coat Complex Subunit Alpha	Protein Coding	P53621	55	GC01M160288	4.916259766	https://www.genecards.org/cgi-bin/carddisp.pl?gene=COPA
SRP54	Signal Recognition Particle 54	Protein Coding	P61011	55	GC14P034981	4.910625935	https://www.genecards.org/cgi-bin/carddisp.pl?gene=SRP54
OPA3	Outer Mitochondrial Membrane Lipid Metabolism Regulator OPA3	Protein Coding	Q9H6K4	51	GC19M045527	4.905124187	https://www.genecards.org/cgi-bin/carddisp.pl?gene=OPA3
CALB2	Calbindin 2	Protein Coding	P22676	52	GC16P071358	4.904801369	https://www.genecards.org/cgi-bin/carddisp.pl?gene=CALB2
PSMB4	Proteasome 20S Subunit Beta 4	Protein Coding	P28070	58	GC01P151399	4.894990444	https://www.genecards.org/cgi-bin/carddisp.pl?gene=PSMB4
FOXO3	Forkhead Box O3	Protein Coding	O43524	60	GC06P108559	4.89466095	https://www.genecards.org/cgi-bin/carddisp.pl?gene=FOXO3
TPO	Thyroid Peroxidase	Protein Coding	P07202	60	GC02P001374	4.889780998	https://www.genecards.org/cgi-bin/carddisp.pl?gene=TPO
BMI1	BMI1 Proto-Oncogene, Polycomb Ring Finger	Protein Coding	P35226	55	GC10P022353	4.883411407	https://www.genecards.org/cgi-bin/carddisp.pl?gene=BMI1
ANO1	Anoctamin 1	Protein Coding	Q5XXA6	58	GC11P094922	4.881669998	https://www.genecards.org/cgi-bin/carddisp.pl?gene=ANO1
SPPL2A	Signal Peptide Peptidase Like 2A	Protein Coding	Q8TCT8	51	GC15M050702	4.86745739	https://www.genecards.org/cgi-bin/carddisp.pl?gene=SPPL2A
AP2B1	Adaptor Related Protein Complex 2 Subunit Beta 1	Protein Coding	P63010	53	GC17P035578	4.861255646	https://www.genecards.org/cgi-bin/carddisp.pl?gene=AP2B1
MMP8	Matrix Metallopeptidase 8	Protein Coding	P22894	60	GC11M129717	4.860165596	https://www.genecards.org/cgi-bin/carddisp.pl?gene=MMP8
SERPINA3	Serpin Family A Member 3	Protein Coding	P01011	56	GC14P094612	4.854532242	https://www.genecards.org/cgi-bin/carddisp.pl?gene=SERPINA3
HYOU1	Hypoxia Up-Regulated 1	Protein Coding	Q9Y4L1	59	GC11M130179	4.847925186	https://www.genecards.org/cgi-bin/carddisp.pl?gene=HYOU1
LOC111674472	DNase I Hypersensitive Sites In Introns 16 And 17a Of CFTR	Functional Element		10	GC07P117607	4.845602512	https://www.genecards.org/cgi-bin/carddisp.pl?gene=LOC111674472
SMARCA2	SWI/SNF Related, Matrix Associated, Actin Dependent Regulator Of Chromatin, Subfamily A, Member 2	Protein Coding	P51531	62	GC09P001980	4.840781212	https://www.genecards.org/cgi-bin/carddisp.pl?gene=SMARCA2
PSMD3	Proteasome 26S Subunit, Non-ATPase 3	Protein Coding	O43242	54	GC17P039980	4.837392807	https://www.genecards.org/cgi-bin/carddisp.pl?gene=PSMD3
HGS	Hepatocyte Growth Factor-Regulated Tyrosine Kinase Substrate	Protein Coding	O14964	56	GC17P081683	4.787748337	https://www.genecards.org/cgi-bin/carddisp.pl?gene=HGS
KLF6	KLF Transcription Factor 6	Protein Coding	Q99612	56	GC10M003779	4.787063122	https://www.genecards.org/cgi-bin/carddisp.pl?gene=KLF6
PSMB5	Proteasome 20S Subunit Beta 5	Protein Coding	P28074	56	GC14M023016	4.770542145	https://www.genecards.org/cgi-bin/carddisp.pl?gene=PSMB5
ACOX1	Acyl-CoA Oxidase 1	Protein Coding	Q15067	59	GC17M075941	4.762354851	https://www.genecards.org/cgi-bin/carddisp.pl?gene=ACOX1
MAP2K2	Mitogen-Activated Protein Kinase Kinase 2	Protein Coding	P36507	67	GC19M004090	4.760581017	https://www.genecards.org/cgi-bin/carddisp.pl?gene=MAP2K2
COL4A3	Collagen Type IV Alpha 3 Chain	Protein Coding	Q01955	59	GC02P227164	4.742728233	https://www.genecards.org/cgi-bin/carddisp.pl?gene=COL4A3
MIR33B	MicroRNA 33b	RNA Gene		28	GC17M017813	4.740028381	https://www.genecards.org/cgi-bin/carddisp.pl?gene=MIR33B
TOP2A	DNA Topoisomerase II Alpha	Protein Coding	P11388	64	GC17M040388	4.734569073	https://www.genecards.org/cgi-bin/carddisp.pl?gene=TOP2A
MUC4	Mucin 4, Cell Surface Associated	Protein Coding	Q99102	52	GC03M195746	4.727524757	https://www.genecards.org/cgi-bin/carddisp.pl?gene=MUC4
MIR758	MicroRNA 758	RNA Gene		24	GC14P117935	4.720099449	https://www.genecards.org/cgi-bin/carddisp.pl?gene=MIR758
YWHAE	Tyrosine 3-Monooxygenase/Tryptophan 5-Monooxygenase Activation Protein Epsilon	Protein Coding	P62258	63	GC17M083833	4.719953537	https://www.genecards.org/cgi-bin/carddisp.pl?gene=YWHAE
ERCC5	ERCC Excision Repair 5, Endonuclease	Protein Coding	P28715	58	GC13P102845	4.718086243	https://www.genecards.org/cgi-bin/carddisp.pl?gene=ERCC5
ABCA3	ATP Binding Cassette Subfamily A Member 3	Protein Coding	Q99758	60	GC16M002275	4.703961849	https://www.genecards.org/cgi-bin/carddisp.pl?gene=ABCA3
MLXIPL	MLX Interacting Protein Like	Protein Coding	Q9NP71	55	GC07M073593	4.703326702	https://www.genecards.org/cgi-bin/carddisp.pl?gene=MLXIPL
AIFM1	Apoptosis Inducing Factor Mitochondria Associated 1	Protein Coding	O95831	62	GC0XM130129	4.695994377	https://www.genecards.org/cgi-bin/carddisp.pl?gene=AIFM1
TMEM43	Transmembrane Protein 43	Protein Coding	Q9BTV4	55	GC03P022877	4.695505142	https://www.genecards.org/cgi-bin/carddisp.pl?gene=TMEM43
NQO1	NAD(P)H Quinone Dehydrogenase 1	Protein Coding	P15559	60	GC16M069706	4.694029808	https://www.genecards.org/cgi-bin/carddisp.pl?gene=NQO1
STX1A	Syntaxin 1A	Protein Coding	Q16623	60	GC07M074737	4.685523033	https://www.genecards.org/cgi-bin/carddisp.pl?gene=STX1A
DAPK1	Death Associated Protein Kinase 1	Protein Coding	P53355	62	GC09P087497	4.676252842	https://www.genecards.org/cgi-bin/carddisp.pl?gene=DAPK1
GCLC	Glutamate-Cysteine Ligase Catalytic Subunit	Protein Coding	P48506	59	GC06M053497	4.667590141	https://www.genecards.org/cgi-bin/carddisp.pl?gene=GCLC
GSN	Gelsolin	Protein Coding	P06396	62	GC09P121201	4.648679733	https://www.genecards.org/cgi-bin/carddisp.pl?gene=GSN
PGK1	Phosphoglycerate Kinase 1	Protein Coding	P00558	62	GC0XP078190	4.648191452	https://www.genecards.org/cgi-bin/carddisp.pl?gene=PGK1
GM2A	Ganglioside GM2 Activator	Protein Coding	P17900	55	GC05P151212	4.646509171	https://www.genecards.org/cgi-bin/carddisp.pl?gene=GM2A
TRPV1	Transient Receptor Potential Cation Channel Subfamily V Member 1	Protein Coding	Q8NER1	61	GC17M003565	4.64273262	https://www.genecards.org/cgi-bin/carddisp.pl?gene=TRPV1
HRH1	Histamine Receptor H1	Protein Coding	P35367	58	GC03P022814	4.641002655	https://www.genecards.org/cgi-bin/carddisp.pl?gene=HRH1
PSMB3	Proteasome 20S Subunit Beta 3	Protein Coding	P49720	51	GC17P038752	4.633991718	https://www.genecards.org/cgi-bin/carddisp.pl?gene=PSMB3
NNT-AS1	NNT Antisense RNA 1	RNA Gene		24	GC05M044943	4.630787373	https://www.genecards.org/cgi-bin/carddisp.pl?gene=NNT-AS1
PSMA6	Proteasome 20S Subunit Alpha 6	Protein Coding	P60900	59	GC14P035278	4.619895458	https://www.genecards.org/cgi-bin/carddisp.pl?gene=PSMA6
OPRM1	Opioid Receptor Mu 1	Protein Coding	P35372	62	GC06P155971	4.617886543	https://www.genecards.org/cgi-bin/carddisp.pl?gene=OPRM1
PSMB2	Proteasome 20S Subunit Beta 2	Protein Coding	P49721	54	GC01M035599	4.613408566	https://www.genecards.org/cgi-bin/carddisp.pl?gene=PSMB2
ADRB2	Adrenoceptor Beta 2	Protein Coding	P07550	62	GC05P153697	4.607488155	https://www.genecards.org/cgi-bin/carddisp.pl?gene=ADRB2
SGSH	N-Sulfoglucosamine Sulfohydrolase	Protein Coding	P51688	60	GC17M086382	4.600804806	https://www.genecards.org/cgi-bin/carddisp.pl?gene=SGSH
NAGLU	N-Acetyl-Alpha-Glucosaminidase	Protein Coding	P54802	56	GC17P123062	4.598988056	https://www.genecards.org/cgi-bin/carddisp.pl?gene=NAGLU
COL4A2	Collagen Type IV Alpha 2 Chain	Protein Coding	P08572	59	GC13P110305	4.598161697	https://www.genecards.org/cgi-bin/carddisp.pl?gene=COL4A2
PSMA5	Proteasome 20S Subunit Alpha 5	Protein Coding	P28066	55	GC01M109399	4.593159676	https://www.genecards.org/cgi-bin/carddisp.pl?gene=PSMA5
TUBA1B	Tubulin Alpha 1b	Protein Coding	P68363	58	GC12M049127	4.585410118	https://www.genecards.org/cgi-bin/carddisp.pl?gene=TUBA1B
ASIC5	Acid Sensing Ion Channel Subunit Family Member 5	Protein Coding	Q9NY37	47	GC04M155829	4.583907127	https://www.genecards.org/cgi-bin/carddisp.pl?gene=ASIC5
XRCC1	X-Ray Repair Cross Complementing 1	Protein Coding	P18887	58	GC19M043543	4.579554558	https://www.genecards.org/cgi-bin/carddisp.pl?gene=XRCC1
MIR99B	MicroRNA 99b	RNA Gene		29	GC19P051692	4.573899269	https://www.genecards.org/cgi-bin/carddisp.pl?gene=MIR99B
PSMD11	Proteasome 26S Subunit, Non-ATPase 11	Protein Coding	O00231	50	GC17P032444	4.566315651	https://www.genecards.org/cgi-bin/carddisp.pl?gene=PSMD11
PSMD12	Proteasome 26S Subunit, Non-ATPase 12	Protein Coding	O00232	54	GC17M067337	4.56247139	https://www.genecards.org/cgi-bin/carddisp.pl?gene=PSMD12
PSMD8	Proteasome 26S Subunit, Non-ATPase 8	Protein Coding	P48556	51	GC19P038374	4.558303833	https://www.genecards.org/cgi-bin/carddisp.pl?gene=PSMD8
MGST3	Microsomal Glutathione S-Transferase 3	Protein Coding	O14880	54	GC01P167837	4.548589706	https://www.genecards.org/cgi-bin/carddisp.pl?gene=MGST3
RASSF1	Ras Association Domain Family Member 1	Protein Coding	Q9NS23	56	GC03M050329	4.541581631	https://www.genecards.org/cgi-bin/carddisp.pl?gene=RASSF1
HNMT	Histamine N-Methyltransferase	Protein Coding	P50135	58	GC02P137964	4.541320801	https://www.genecards.org/cgi-bin/carddisp.pl?gene=HNMT
DVL1	Dishevelled Segment Polarity Protein 1	Protein Coding	O14640	59	GC01M001335	4.538897514	https://www.genecards.org/cgi-bin/carddisp.pl?gene=DVL1
POLR1C	RNA Polymerase I And III Subunit C	Protein Coding	O15160	58	GC06P144971	4.53397274	https://www.genecards.org/cgi-bin/carddisp.pl?gene=POLR1C
ARCN1	Archain 1	Protein Coding	P48444	55	GC11P118572	4.532986164	https://www.genecards.org/cgi-bin/carddisp.pl?gene=ARCN1
EIF6	Eukaryotic Translation Initiation Factor 6	Protein Coding	P56537	54	GC20M035278	4.527367115	https://www.genecards.org/cgi-bin/carddisp.pl?gene=EIF6
STX5	Syntaxin 5	Protein Coding	Q13190	52	GC11M062806	4.522579193	https://www.genecards.org/cgi-bin/carddisp.pl?gene=STX5
IL15RA	Interleukin 15 Receptor Subunit Alpha	Protein Coding	Q13261	52	GC10M005943	4.516436577	https://www.genecards.org/cgi-bin/carddisp.pl?gene=IL15RA
GSDME	Gasdermin E	Protein Coding	O60443	51	GC07M024699	4.512624741	https://www.genecards.org/cgi-bin/carddisp.pl?gene=GSDME
GSR	Glutathione-Disulfide Reductase	Protein Coding	P00390	63	GC08M030678	4.507151604	https://www.genecards.org/cgi-bin/carddisp.pl?gene=GSR
BICD1	BICD Cargo Adaptor 1	Protein Coding	Q96G01	50	GC12P043507	4.498641014	https://www.genecards.org/cgi-bin/carddisp.pl?gene=BICD1
PRSS1	Serine Protease 1	Protein Coding	P07477	57	GC07P159683	4.493246078	https://www.genecards.org/cgi-bin/carddisp.pl?gene=PRSS1
RNF5	Ring Finger Protein 5	Protein Coding	Q99942	51	GC06P144791	4.483667374	https://www.genecards.org/cgi-bin/carddisp.pl?gene=RNF5
SAA1	Serum Amyloid A1	Protein Coding	P0DJI8	51	GC11P019258	4.475055218	https://www.genecards.org/cgi-bin/carddisp.pl?gene=SAA1
SPG7	SPG7 Matrix AAA Peptidase Subunit, Paraplegin	Protein Coding	Q9UQ90	55	GC16P098829	4.469158649	https://www.genecards.org/cgi-bin/carddisp.pl?gene=SPG7
TUBA1C	Tubulin Alpha 1c	Protein Coding	Q9BQE3	50	GC12P049188	4.465740204	https://www.genecards.org/cgi-bin/carddisp.pl?gene=TUBA1C
MIRLET7I	MicroRNA Let-7i	RNA Gene		30	GC12P063310	4.45412302	https://www.genecards.org/cgi-bin/carddisp.pl?gene=MIRLET7I
CYP2R1	Cytochrome P450 Family 2 Subfamily R Member 1	Protein Coding	Q6VVX0	56	GC11M014877	4.441715717	https://www.genecards.org/cgi-bin/carddisp.pl?gene=CYP2R1
CBX5	Chromobox 5	Protein Coding	P45973	55	GC12M054230	4.440279007	https://www.genecards.org/cgi-bin/carddisp.pl?gene=CBX5
PPARD	Peroxisome Proliferator Activated Receptor Delta	Protein Coding	Q03181	58	GC06P144888	4.427665234	https://www.genecards.org/cgi-bin/carddisp.pl?gene=PPARD
DIABLO	Diablo IAP-Binding Mitochondrial Protein	Protein Coding	Q9NR28	59	GC12M123845	4.426645756	https://www.genecards.org/cgi-bin/carddisp.pl?gene=DIABLO
BPI	Bactericidal Permeability Increasing Protein	Protein Coding	P17213	54	GC20P038304	4.416428089	https://www.genecards.org/cgi-bin/carddisp.pl?gene=BPI
AREG	Amphiregulin	Protein Coding	P15514	55	GC04P074445	4.407721519	https://www.genecards.org/cgi-bin/carddisp.pl?gene=AREG
GNPTAB	N-Acetylglucosamine-1-Phosphate Transferase Subunits Alpha And Beta	Protein Coding	Q3T906	54	GC12M101745	4.391291618	https://www.genecards.org/cgi-bin/carddisp.pl?gene=GNPTAB
MIR371A	MicroRNA 371a	RNA Gene		24	GC19P053787	4.390918732	https://www.genecards.org/cgi-bin/carddisp.pl?gene=MIR371A
WWOX	WW Domain Containing Oxidoreductase	Protein Coding	Q9NZC7	59	GC16P078099	4.387764931	https://www.genecards.org/cgi-bin/carddisp.pl?gene=WWOX
TP53BP1	Tumor Protein P53 Binding Protein 1	Protein Coding	Q12888	56	GC15M043403	4.38540554	https://www.genecards.org/cgi-bin/carddisp.pl?gene=TP53BP1
CKMT2	Creatine Kinase, Mitochondrial 2	Protein Coding	P17540	55	GC05P081233	4.385372162	https://www.genecards.org/cgi-bin/carddisp.pl?gene=CKMT2
MIR361	MicroRNA 361	RNA Gene		27	GC0XM085903	4.384350777	https://www.genecards.org/cgi-bin/carddisp.pl?gene=MIR361
ADAM33	ADAM Metallopeptidase Domain 33	Protein Coding	Q9BZ11	49	GC20M004181	4.382369041	https://www.genecards.org/cgi-bin/carddisp.pl?gene=ADAM33
STUB1	STIP1 Homology And U-Box Containing Protein 1	Protein Coding	Q9UNE7	58	GC16P095752	4.368286133	https://www.genecards.org/cgi-bin/carddisp.pl?gene=STUB1
MSMB	Microseminoprotein Beta	Protein Coding	P08118	52	GC10M046033	4.365140438	https://www.genecards.org/cgi-bin/carddisp.pl?gene=MSMB
IREB2	Iron Responsive Element Binding Protein 2	Protein Coding	P48200	58	GC15P078437	4.36492157	https://www.genecards.org/cgi-bin/carddisp.pl?gene=IREB2
SOX10	SRY-Box Transcription Factor 10	Protein Coding	P56693	58	GC22M081070	4.360181808	https://www.genecards.org/cgi-bin/carddisp.pl?gene=SOX10
MECP2	Methyl-CpG Binding Protein 2	Protein Coding	P51608	59	GC0XM154021	4.359277725	https://www.genecards.org/cgi-bin/carddisp.pl?gene=MECP2
DEFA5	Defensin Alpha 5	Protein Coding	Q01523	48	GC08M007057	4.348458767	https://www.genecards.org/cgi-bin/carddisp.pl?gene=DEFA5
F7	Coagulation Factor VII	Protein Coding	P08709	61	GC13P113105	4.346703529	https://www.genecards.org/cgi-bin/carddisp.pl?gene=F7
ANXA6	Annexin A6	Protein Coding	P08133	54	GC05M151100	4.337362766	https://www.genecards.org/cgi-bin/carddisp.pl?gene=ANXA6
XRCC4	X-Ray Repair Cross Complementing 4	Protein Coding	Q13426	56	GC05P083077	4.333150864	https://www.genecards.org/cgi-bin/carddisp.pl?gene=XRCC4
ATP4A	ATPase H+/K+ Transporting Subunit Alpha	Protein Coding	P20648	54	GC19M097614	4.329468727	https://www.genecards.org/cgi-bin/carddisp.pl?gene=ATP4A
POSTN	Periostin	Protein Coding	Q15063	55	GC13M037562	4.329031944	https://www.genecards.org/cgi-bin/carddisp.pl?gene=POSTN
BARD1	BRCA1 Associated RING Domain 1	Protein Coding	Q99728	59	GC02M214725	4.323300838	https://www.genecards.org/cgi-bin/carddisp.pl?gene=BARD1
PCSK6	Proprotein Convertase Subtilisin/Kexin Type 6	Protein Coding	P29122	54	GC15M152458	4.321125984	https://www.genecards.org/cgi-bin/carddisp.pl?gene=PCSK6
APEX1	Apurinic/Apyrimidinic Endodeoxyribonuclease 1	Protein Coding	P27695	58	GC14P020455	4.313308239	https://www.genecards.org/cgi-bin/carddisp.pl?gene=APEX1
LIF	LIF Interleukin 6 Family Cytokine	Protein Coding	P15018	56	GC22M030240	4.310999393	https://www.genecards.org/cgi-bin/carddisp.pl?gene=LIF
VEGFC	Vascular Endothelial Growth Factor C	Protein Coding	P49767	60	GC04M176683	4.30027771	https://www.genecards.org/cgi-bin/carddisp.pl?gene=VEGFC
CENPF	Centromere Protein F	Protein Coding	P49454	55	GC01P214603	4.29880619	https://www.genecards.org/cgi-bin/carddisp.pl?gene=CENPF
ERAP1	Endoplasmic Reticulum Aminopeptidase 1	Protein Coding	Q9NZ08	58	GC05M096760	4.293723583	https://www.genecards.org/cgi-bin/carddisp.pl?gene=ERAP1
RECK	Reversion Inducing Cysteine Rich Protein With Kazal Motifs	Protein Coding	O95980	52	GC09P036036	4.287512779	https://www.genecards.org/cgi-bin/carddisp.pl?gene=RECK
CKM	Creatine Kinase, M-Type	Protein Coding	P06732	57	GC19M045306	4.286159515	https://www.genecards.org/cgi-bin/carddisp.pl?gene=CKM
ATP12A	ATPase H+/K+ Transporting Non-Gastric Alpha2 Subunit	Protein Coding	P54707	54	GC13P024680	4.278986931	https://www.genecards.org/cgi-bin/carddisp.pl?gene=ATP12A
COL2A1	Collagen Type II Alpha 1 Chain	Protein Coding	P02458	63	GC12M047972	4.272408485	https://www.genecards.org/cgi-bin/carddisp.pl?gene=COL2A1
ABCB7	ATP Binding Cassette Subfamily B Member 7	Protein Coding	O75027	57	GC0XM075053	4.270517826	https://www.genecards.org/cgi-bin/carddisp.pl?gene=ABCB7
LALBA	Lactalbumin Alpha	Protein Coding	P00709	51	GC12M048567	4.264876366	https://www.genecards.org/cgi-bin/carddisp.pl?gene=LALBA
CDKN1C	Cyclin Dependent Kinase Inhibitor 1C	Protein Coding	P49918	58	GC11M012606	4.263273716	https://www.genecards.org/cgi-bin/carddisp.pl?gene=CDKN1C
TMPRSS11D	Transmembrane Serine Protease 11D	Protein Coding	O60235	51	GC04M067820	4.25455904	https://www.genecards.org/cgi-bin/carddisp.pl?gene=TMPRSS11D
FGF21	Fibroblast Growth Factor 21	Protein Coding	Q9NSA1	51	GC19P123383	4.250374794	https://www.genecards.org/cgi-bin/carddisp.pl?gene=FGF21
BMP2	Bone Morphogenetic Protein 2	Protein Coding	P12643	59	GC20P006767	4.249982357	https://www.genecards.org/cgi-bin/carddisp.pl?gene=BMP2
ALOX5	Arachidonate 5-Lipoxygenase	Protein Coding	P09917	62	GC10P045374	4.248775482	https://www.genecards.org/cgi-bin/carddisp.pl?gene=ALOX5
CSK	C-Terminal Src Kinase	Protein Coding	P41240	59	GC15P074782	4.234033585	https://www.genecards.org/cgi-bin/carddisp.pl?gene=CSK
MIR499A	MicroRNA 499a	RNA Gene		31	GC20P034990	4.232964516	https://www.genecards.org/cgi-bin/carddisp.pl?gene=MIR499A
TNNT2	Troponin T2, Cardiac Type	Protein Coding	P45379	61	GC01M201359	4.230670929	https://www.genecards.org/cgi-bin/carddisp.pl?gene=TNNT2
C4B	Complement C4B (Chido/Rodgers Blood Group)	Protein Coding	P0C0L5	55	GC06P032014	4.229023457	https://www.genecards.org/cgi-bin/carddisp.pl?gene=C4B
PRKAR1B	Protein Kinase CAMP-Dependent Type I Regulatory Subunit Beta	Protein Coding	P31321	59	GC07M000549	4.221953392	https://www.genecards.org/cgi-bin/carddisp.pl?gene=PRKAR1B
PXDNL	Peroxidasin Like	Protein Coding	A1KZ92	46	GC08M051319	4.212181091	https://www.genecards.org/cgi-bin/carddisp.pl?gene=PXDNL
ACTN4	Actinin Alpha 4	Protein Coding	O43707	60	GC19P038647	4.211996078	https://www.genecards.org/cgi-bin/carddisp.pl?gene=ACTN4
MYH14	Myosin Heavy Chain 14	Protein Coding	Q7Z406	58	GC19P123471	4.208155155	https://www.genecards.org/cgi-bin/carddisp.pl?gene=MYH14
OFD1	OFD1 Centriole And Centriolar Satellite Protein	Protein Coding	O75665	55	GC0XP013714	4.196876526	https://www.genecards.org/cgi-bin/carddisp.pl?gene=OFD1
ITGA2B	Integrin Subunit Alpha 2b	Protein Coding	P08514	64	GC17M085327	4.192923546	https://www.genecards.org/cgi-bin/carddisp.pl?gene=ITGA2B
ANKRD26	Ankyrin Repeat Domain Containing 26	Protein Coding	Q9UPS8	52	GC10M026947	4.184505463	https://www.genecards.org/cgi-bin/carddisp.pl?gene=ANKRD26
HPRT1	Hypoxanthine Phosphoribosyltransferase 1	Protein Coding	P00492	61	GC0XP134460	4.179806709	https://www.genecards.org/cgi-bin/carddisp.pl?gene=HPRT1
MUC6	Mucin 6, Oligomeric Mucus/Gel-Forming	Protein Coding	Q6W4X9	52	GC11M001012	4.164348125	https://www.genecards.org/cgi-bin/carddisp.pl?gene=MUC6
CYP2C19	Cytochrome P450 Family 2 Subfamily C Member 19	Protein Coding	P33261	57	GC10P094762	4.159220695	https://www.genecards.org/cgi-bin/carddisp.pl?gene=CYP2C19
MIR675	MicroRNA 675	RNA Gene		28	GC11M012578	4.142450333	https://www.genecards.org/cgi-bin/carddisp.pl?gene=MIR675
TGOLN2	Trans-Golgi Network Protein 2	Protein Coding	O43493	48	GC02M085318	4.135910988	https://www.genecards.org/cgi-bin/carddisp.pl?gene=TGOLN2
RPA2	Replication Protein A2	Protein Coding	P15927	56	GC01M031807	4.134594917	https://www.genecards.org/cgi-bin/carddisp.pl?gene=RPA2
PTGS1	Prostaglandin-Endoperoxide Synthase 1	Protein Coding	P23219	60	GC09P122370	4.120090485	https://www.genecards.org/cgi-bin/carddisp.pl?gene=PTGS1
ST3GAL4	ST3 Beta-Galactoside Alpha-2,3-Sialyltransferase 4	Protein Coding	Q11206	55	GC11P126355	4.100925446	https://www.genecards.org/cgi-bin/carddisp.pl?gene=ST3GAL4
SNORD30	Small Nucleolar RNA, C/D Box 30	RNA Gene		21	GC11M128870	4.078817368	https://www.genecards.org/cgi-bin/carddisp.pl?gene=SNORD30
FOXA1	Forkhead Box A1	Protein Coding	P55317	58	GC14M037589	4.077978134	https://www.genecards.org/cgi-bin/carddisp.pl?gene=FOXA1
FKBP1A	FKBP Prolyl Isomerase 1A	Protein Coding	P62942	61	GC20M001369	4.076861858	https://www.genecards.org/cgi-bin/carddisp.pl?gene=FKBP1A
HEXB	Hexosaminidase Subunit Beta	Protein Coding	P07686	60	GC05P074640	4.071130753	https://www.genecards.org/cgi-bin/carddisp.pl?gene=HEXB
TAF7	TATA-Box Binding Protein Associated Factor 7	Protein Coding	Q15545	47	GC05M141299	4.055559158	https://www.genecards.org/cgi-bin/carddisp.pl?gene=TAF7
BMAL2	Basic Helix-Loop-Helix ARNT Like 2	Protein Coding	Q8WYA1	48	GC12P043337	4.049255371	https://www.genecards.org/cgi-bin/carddisp.pl?gene=BMAL2
GRP	Gastrin Releasing Peptide	Protein Coding	P07492	53	GC18P059220	4.043683052	https://www.genecards.org/cgi-bin/carddisp.pl?gene=GRP
ABCC6	ATP Binding Cassette Subfamily C Member 6	Protein Coding	O95255	59	GC16M026135	4.042333603	https://www.genecards.org/cgi-bin/carddisp.pl?gene=ABCC6
LINC-PINT	Long Intergenic Non-Protein Coding RNA, P53 Induced Transcript	RNA Gene	A0A455ZAR2	25	GC07M130795	4.038742542	https://www.genecards.org/cgi-bin/carddisp.pl?gene=LINC-PINT
BBS9	Bardet-Biedl Syndrome 9	Protein Coding	Q3SYG4	52	GC07P033898	4.034871101	https://www.genecards.org/cgi-bin/carddisp.pl?gene=BBS9
RNASE2	Ribonuclease A Family Member 2	Protein Coding	P10153	53	GC14P047785	4.033782005	https://www.genecards.org/cgi-bin/carddisp.pl?gene=RNASE2
S100A12	S100 Calcium Binding Protein A12	Protein Coding	P80511	50	GC01M153373	4.029112816	https://www.genecards.org/cgi-bin/carddisp.pl?gene=S100A12
H2AC20	H2A Clustered Histone 20	Protein Coding	Q16777	50	GC01P166895	4.029064178	https://www.genecards.org/cgi-bin/carddisp.pl?gene=H2AC20
FLT3LG	Fms Related Receptor Tyrosine Kinase 3 Ligand	Protein Coding	P49771	53	GC19P123419	4.028701782	https://www.genecards.org/cgi-bin/carddisp.pl?gene=FLT3LG
PLA2G4A	Phospholipase A2 Group IVA	Protein Coding	P47712	61	GC01P186798	4.023767948	https://www.genecards.org/cgi-bin/carddisp.pl?gene=PLA2G4A
MIR744	MicroRNA 744	RNA Gene		26	GC17P012081	4.016209602	https://www.genecards.org/cgi-bin/carddisp.pl?gene=MIR744
KCNQ1	Potassium Voltage-Gated Channel Subfamily Q Member 1	Protein Coding	P51787	62	GC11P002444	4.012253761	https://www.genecards.org/cgi-bin/carddisp.pl?gene=KCNQ1
PAX8	Paired Box 8	Protein Coding	Q06710	58	GC02M113215	4.00959301	https://www.genecards.org/cgi-bin/carddisp.pl?gene=PAX8
TCL1A	TCL1 Family AKT Coactivator A	Protein Coding	P56279	55	GC14M095709	4.009435654	https://www.genecards.org/cgi-bin/carddisp.pl?gene=TCL1A
ENTPD1	Ectonucleoside Triphosphate Diphosphohydrolase 1	Protein Coding	P49961	63	GC10P112752	3.997352362	https://www.genecards.org/cgi-bin/carddisp.pl?gene=ENTPD1
PI3	Peptidase Inhibitor 3	Protein Coding	P19957	50	GC20P045174	3.970646858	https://www.genecards.org/cgi-bin/carddisp.pl?gene=PI3
CEACAM6	CEA Cell Adhesion Molecule 6	Protein Coding	P40199	53	GC19P041750	3.956665993	https://www.genecards.org/cgi-bin/carddisp.pl?gene=CEACAM6
CD99L2	CD99 Molecule Like 2	Protein Coding	Q8TCZ2	47	GC0XM150766	3.951401472	https://www.genecards.org/cgi-bin/carddisp.pl?gene=CD99L2
PXDN	Peroxidasin	Protein Coding	Q92626	57	GC02M001635	3.951393127	https://www.genecards.org/cgi-bin/carddisp.pl?gene=PXDN
PPP1R15A	Protein Phosphatase 1 Regulatory Subunit 15A	Protein Coding	O75807	52	GC19P048872	3.936250687	https://www.genecards.org/cgi-bin/carddisp.pl?gene=PPP1R15A
RPLP2	Ribosomal Protein Lateral Stalk Subunit P2	Protein Coding	P05387	50	GC11P012276	3.933354855	https://www.genecards.org/cgi-bin/carddisp.pl?gene=RPLP2
RNMT	RNA Guanine-7 Methyltransferase	Protein Coding	O43148	55	GC18P022483	3.919959784	https://www.genecards.org/cgi-bin/carddisp.pl?gene=RNMT
FGF19	Fibroblast Growth Factor 19	Protein Coding	O95750	56	GC11M129189	3.91640234	https://www.genecards.org/cgi-bin/carddisp.pl?gene=FGF19
IGES	Immunoglobulin E Concentration, Serum	Genetic Locus		11	GC05U990033	3.912229538	https://www.genecards.org/cgi-bin/carddisp.pl?gene=IGES
SP3	Sp3 Transcription Factor	Protein Coding	Q02447	54	GC02M173882	3.909426451	https://www.genecards.org/cgi-bin/carddisp.pl?gene=SP3
PRKG1	Protein Kinase CGMP-Dependent 1	Protein Coding	Q13976	63	GC10P050991	3.908416271	https://www.genecards.org/cgi-bin/carddisp.pl?gene=PRKG1
TRPV4	Transient Receptor Potential Cation Channel Subfamily V Member 4	Protein Coding	Q9HBA0	60	GC12M109783	3.908094645	https://www.genecards.org/cgi-bin/carddisp.pl?gene=TRPV4
GLB1	Galactosidase Beta 1	Protein Coding	P16278	62	GC03M032963	3.903280735	https://www.genecards.org/cgi-bin/carddisp.pl?gene=GLB1
COPB2	COPI Coat Complex Subunit Beta 2	Protein Coding	P35606	56	GC03M139355	3.901932001	https://www.genecards.org/cgi-bin/carddisp.pl?gene=COPB2
UBE2N	Ubiquitin Conjugating Enzyme E2 N	Protein Coding	P61088	59	GC12M093406	3.897114754	https://www.genecards.org/cgi-bin/carddisp.pl?gene=UBE2N
LIAT1	Ligand Of ATE1	Protein Coding	Q6ZQX7	43	GC17P000410	3.894695759	https://www.genecards.org/cgi-bin/carddisp.pl?gene=LIAT1
HOXB13	Homeobox B13	Protein Coding	Q92826	54	GC17M085564	3.88228941	https://www.genecards.org/cgi-bin/carddisp.pl?gene=HOXB13
PRKAG2	Protein Kinase AMP-Activated Non-Catalytic Subunit Gamma 2	Protein Coding	Q9UGJ0	62	GC07M151556	3.850104094	https://www.genecards.org/cgi-bin/carddisp.pl?gene=PRKAG2
ATF2	Activating Transcription Factor 2	Protein Coding	P15336	60	GC02M175072	3.844361305	https://www.genecards.org/cgi-bin/carddisp.pl?gene=ATF2
LAMA5	Laminin Subunit Alpha 5	Protein Coding	O15230	56	GC20M062307	3.840846539	https://www.genecards.org/cgi-bin/carddisp.pl?gene=LAMA5
MIR542	MicroRNA 542	RNA Gene		27	GC0XM134884	3.840795755	https://www.genecards.org/cgi-bin/carddisp.pl?gene=MIR542
TOMM40	Translocase Of Outer Mitochondrial Membrane 40	Protein Coding	O96008	52	GC19P044890	3.840090752	https://www.genecards.org/cgi-bin/carddisp.pl?gene=TOMM40
MIR155HG	MIR155 Host Gene	RNA Gene	C0HMA1	29	GC21P025677	3.839021206	https://www.genecards.org/cgi-bin/carddisp.pl?gene=MIR155HG
ALMS1	ALMS1 Centrosome And Basal Body Associated Protein	Protein Coding	Q8TCU4	52	GC02P073385	3.835147858	https://www.genecards.org/cgi-bin/carddisp.pl?gene=ALMS1
BTD	Biotinidase	Protein Coding	P43251	58	GC03P022930	3.828170061	https://www.genecards.org/cgi-bin/carddisp.pl?gene=BTD
IMMT	Inner Membrane Mitochondrial Protein	Protein Coding	Q16891	53	GC02M086144	3.812438965	https://www.genecards.org/cgi-bin/carddisp.pl?gene=IMMT
DMD	Dystrophin	Protein Coding	P11532	58	GC0XM031097	3.80185461	https://www.genecards.org/cgi-bin/carddisp.pl?gene=DMD
SLC52A2	Solute Carrier Family 52 Member 2	Protein Coding	Q9HAB3	51	GC08P144333	3.797400475	https://www.genecards.org/cgi-bin/carddisp.pl?gene=SLC52A2
CYP7A1	Cytochrome P450 Family 7 Subfamily A Member 1	Protein Coding	P22680	55	GC08M058490	3.792094946	https://www.genecards.org/cgi-bin/carddisp.pl?gene=CYP7A1
CYP2A6	Cytochrome P450 Family 2 Subfamily A Member 6	Protein Coding	P11509	58	GC19M040843	3.789646626	https://www.genecards.org/cgi-bin/carddisp.pl?gene=CYP2A6
IFNG-AS1	IFNG Antisense RNA 1	RNA Gene		28	GC12P067989	3.786691189	https://www.genecards.org/cgi-bin/carddisp.pl?gene=IFNG-AS1
IGK	Immunoglobulin Kappa Locus	Protein Coding		22	GC02P088857	3.78186202	https://www.genecards.org/cgi-bin/carddisp.pl?gene=IGK
IGHMBP2	Immunoglobulin Mu DNA Binding Protein 2	Protein Coding	P38935	54	GC11P068903	3.781450748	https://www.genecards.org/cgi-bin/carddisp.pl?gene=IGHMBP2
CD164	CD164 Molecule	Protein Coding	Q04900	54	GC06M109366	3.779678106	https://www.genecards.org/cgi-bin/carddisp.pl?gene=CD164
CDC25A	Cell Division Cycle 25A	Protein Coding	P30304	60	GC03M048321	3.775706768	https://www.genecards.org/cgi-bin/carddisp.pl?gene=CDC25A
LPO	Lactoperoxidase	Protein Coding	P22079	53	GC17P058218	3.751652241	https://www.genecards.org/cgi-bin/carddisp.pl?gene=LPO
MIR425	MicroRNA 425	RNA Gene		29	GC03M053985	3.750574112	https://www.genecards.org/cgi-bin/carddisp.pl?gene=MIR425
WASL	WASP Like Actin Nucleation Promoting Factor	Protein Coding	O00401	54	GC07M123681	3.737062454	https://www.genecards.org/cgi-bin/carddisp.pl?gene=WASL
ABCC1	ATP Binding Cassette Subfamily C Member 1 (ABCC1 Blood Group)	Protein Coding	P33527	61	GC16P015949	3.73640275	https://www.genecards.org/cgi-bin/carddisp.pl?gene=ABCC1
RRAS	RAS Related	Protein Coding	P10301	55	GC19M049635	3.735955954	https://www.genecards.org/cgi-bin/carddisp.pl?gene=RRAS
FGB	Fibrinogen Beta Chain	Protein Coding	P02675	59	GC04P154693	3.727694511	https://www.genecards.org/cgi-bin/carddisp.pl?gene=FGB
NAT2	N-Acetyltransferase 2	Protein Coding	P11245	56	GC08P018391	3.720018864	https://www.genecards.org/cgi-bin/carddisp.pl?gene=NAT2
CCL24	C-C Motif Chemokine Ligand 24	Protein Coding	O00175	50	GC07M078782	3.718451977	https://www.genecards.org/cgi-bin/carddisp.pl?gene=CCL24
CTSK	Cathepsin K	Protein Coding	P43235	63	GC01M163792	3.717544794	https://www.genecards.org/cgi-bin/carddisp.pl?gene=CTSK
INVS	Inversin	Protein Coding	Q9Y283	57	GC09P100099	3.71131897	https://www.genecards.org/cgi-bin/carddisp.pl?gene=INVS
NDRG1	N-Myc Downstream Regulated 1	Protein Coding	Q92597	58	GC08M133237	3.705787659	https://www.genecards.org/cgi-bin/carddisp.pl?gene=NDRG1
DEFB103B	Defensin Beta 103B	Protein Coding	P81534	36	GC08M007430	3.704178095	https://www.genecards.org/cgi-bin/carddisp.pl?gene=DEFB103B
RAD17	RAD17 Checkpoint Clamp Loader Component	Protein Coding	O75943	55	GC05P069369	3.701022625	https://www.genecards.org/cgi-bin/carddisp.pl?gene=RAD17
SLC39A7	Solute Carrier Family 39 Member 7	Protein Coding	Q92504	54	GC06P033200	3.693908691	https://www.genecards.org/cgi-bin/carddisp.pl?gene=SLC39A7
DNM2	Dynamin 2	Protein Coding	P50570	63	GC19P010718	3.691452503	https://www.genecards.org/cgi-bin/carddisp.pl?gene=DNM2
CCL26	C-C Motif Chemokine Ligand 26	Protein Coding	Q9Y258	51	GC07M075769	3.68808341	https://www.genecards.org/cgi-bin/carddisp.pl?gene=CCL26
NCOA1	Nuclear Receptor Coactivator 1	Protein Coding	Q15788	57	GC02P024492	3.663553953	https://www.genecards.org/cgi-bin/carddisp.pl?gene=NCOA1
RDX	Radixin	Protein Coding	P35241	62	GC11M109864	3.650716066	https://www.genecards.org/cgi-bin/carddisp.pl?gene=RDX
SPEG	Striated Muscle Enriched Protein Kinase	Protein Coding	Q15772	54	GC02P219434	3.649686098	https://www.genecards.org/cgi-bin/carddisp.pl?gene=SPEG
MATR3	Matrin 3	Protein Coding	P43243	55	GC05P139274	3.649673462	https://www.genecards.org/cgi-bin/carddisp.pl?gene=MATR3
IDUA	Alpha-L-Iduronidase	Protein Coding	P35475	58	GC04P000986	3.649487257	https://www.genecards.org/cgi-bin/carddisp.pl?gene=IDUA
VAMP2	Vesicle Associated Membrane Protein 2	Protein Coding	P63027	58	GC17M084184	3.647364855	https://www.genecards.org/cgi-bin/carddisp.pl?gene=VAMP2
DBT	Dihydrolipoamide Branched Chain Transacylase E2	Protein Coding	P11182	55	GC01M100186	3.642632484	https://www.genecards.org/cgi-bin/carddisp.pl?gene=DBT
EDNRB	Endothelin Receptor Type B	Protein Coding	P24530	63	GC13M077895	3.631046057	https://www.genecards.org/cgi-bin/carddisp.pl?gene=EDNRB
MNAT1	MNAT1 Component Of CDK Activating Kinase	Protein Coding	P51948	52	GC14P060734	3.619651318	https://www.genecards.org/cgi-bin/carddisp.pl?gene=MNAT1
TPP1	Tripeptidyl Peptidase 1	Protein Coding	O14773	58	GC11M012790	3.610972166	https://www.genecards.org/cgi-bin/carddisp.pl?gene=TPP1
MIR133A1	MicroRNA 133a-1	RNA Gene		25	GC18M035028	3.610305309	https://www.genecards.org/cgi-bin/carddisp.pl?gene=MIR133A1
CYP17A1	Cytochrome P450 Family 17 Subfamily A Member 1	Protein Coding	P05093	62	GC10M102830	3.606834412	https://www.genecards.org/cgi-bin/carddisp.pl?gene=CYP17A1
SNORD13	Small Nucleolar RNA, C/D Box 13	RNA Gene		18	GC08P033514	3.601047039	https://www.genecards.org/cgi-bin/carddisp.pl?gene=SNORD13
XPA	XPA, DNA Damage Recognition And Repair Factor	Protein Coding	P23025	58	GC09M097654	3.587247133	https://www.genecards.org/cgi-bin/carddisp.pl?gene=XPA
MIR103A1	MicroRNA 103a-1	RNA Gene		27	GC05M168560	3.580736637	https://www.genecards.org/cgi-bin/carddisp.pl?gene=MIR103A1
NPHS2	NPHS2 Stomatin Family Member, Podocin	Protein Coding	Q9NP85	55	GC01M179554	3.577858925	https://www.genecards.org/cgi-bin/carddisp.pl?gene=NPHS2
DOP1A	DOP1 Leucine Zipper Like Protein A	Protein Coding	Q5JWR5	43	GC06P145343	3.577161312	https://www.genecards.org/cgi-bin/carddisp.pl?gene=DOP1A
NPY	Neuropeptide Y	Protein Coding	P01303	58	GC07P024293	3.566179514	https://www.genecards.org/cgi-bin/carddisp.pl?gene=NPY
MIR339	MicroRNA 339	RNA Gene		30	GC07M001022	3.563090324	https://www.genecards.org/cgi-bin/carddisp.pl?gene=MIR339
SPTAN1	Spectrin Alpha, Non-Erythrocytic 1	Protein Coding	Q13813	62	GC09P128552	3.561924458	https://www.genecards.org/cgi-bin/carddisp.pl?gene=SPTAN1
NR3C2	Nuclear Receptor Subfamily 3 Group C Member 2	Protein Coding	P08235	59	GC04M148078	3.550582647	https://www.genecards.org/cgi-bin/carddisp.pl?gene=NR3C2
EPX	Eosinophil Peroxidase	Protein Coding	P11678	58	GC17P058192	3.549155235	https://www.genecards.org/cgi-bin/carddisp.pl?gene=EPX
JUP	Junction Plakoglobin	Protein Coding	P14923	62	GC17M041754	3.549027205	https://www.genecards.org/cgi-bin/carddisp.pl?gene=JUP
CDX2	Caudal Type Homeobox 2	Protein Coding	Q99626	54	GC13M027962	3.538581371	https://www.genecards.org/cgi-bin/carddisp.pl?gene=CDX2
OTC	Ornithine Transcarbamylase	Protein Coding	P00480	59	GC0XP038340	3.533124685	https://www.genecards.org/cgi-bin/carddisp.pl?gene=OTC
ADCY1	Adenylate Cyclase 1	Protein Coding	Q08828	60	GC07P045580	3.531545639	https://www.genecards.org/cgi-bin/carddisp.pl?gene=ADCY1
MIR135A1	MicroRNA 135a-1	RNA Gene		29	GC03M054159	3.525040388	https://www.genecards.org/cgi-bin/carddisp.pl?gene=MIR135A1
SOS1	SOS Ras/Rac Guanine Nucleotide Exchange Factor 1	Protein Coding	Q07889	64	GC02M039300	3.508402109	https://www.genecards.org/cgi-bin/carddisp.pl?gene=SOS1
GLS	Glutaminase	Protein Coding	O94925	62	GC02P190880	3.494686365	https://www.genecards.org/cgi-bin/carddisp.pl?gene=GLS
C5AR1	Complement C5a Receptor 1	Protein Coding	P21730	58	GC19P047290	3.493249893	https://www.genecards.org/cgi-bin/carddisp.pl?gene=C5AR1
PCSK1	Proprotein Convertase Subtilisin/Kexin Type 1	Protein Coding	P29120	62	GC05M096391	3.488369942	https://www.genecards.org/cgi-bin/carddisp.pl?gene=PCSK1
TTF2	Transcription Termination Factor 2	Protein Coding	Q9UNY4	53	GC01P117060	3.486053944	https://www.genecards.org/cgi-bin/carddisp.pl?gene=TTF2
SDHA	Succinate Dehydrogenase Complex Flavoprotein Subunit A	Protein Coding	P31040	60	GC05P000232	3.483694315	https://www.genecards.org/cgi-bin/carddisp.pl?gene=SDHA
ESRRB	Estrogen Related Receptor Beta	Protein Coding	O95718	60	GC14P076310	3.455827475	https://www.genecards.org/cgi-bin/carddisp.pl?gene=ESRRB
PKD1	Polycystin 1, Transient Receptor Potential Channel Interacting	Protein Coding	P98161	58	GC16M025585	3.436923027	https://www.genecards.org/cgi-bin/carddisp.pl?gene=PKD1
SLC6A14	Solute Carrier Family 6 Member 14	Protein Coding	Q9UN76	52	GC0XP116436	3.433942556	https://www.genecards.org/cgi-bin/carddisp.pl?gene=SLC6A14
NEK9	NIMA Related Kinase 9	Protein Coding	Q8TD19	58	GC14M075079	3.433516026	https://www.genecards.org/cgi-bin/carddisp.pl?gene=NEK9
NTHL1	Nth Like DNA Glycosylase 1	Protein Coding	P78549	56	GC16M025583	3.412560463	https://www.genecards.org/cgi-bin/carddisp.pl?gene=NTHL1
CYLD	CYLD Lysine 63 Deubiquitinase	Protein Coding	Q9NQC7	60	GC16P050742	3.402225971	https://www.genecards.org/cgi-bin/carddisp.pl?gene=CYLD
TMEM67	Transmembrane Protein 67	Protein Coding	Q5HYA8	53	GC08P093754	3.398396492	https://www.genecards.org/cgi-bin/carddisp.pl?gene=TMEM67
DDB2	Damage Specific DNA Binding Protein 2	Protein Coding	Q92466	59	GC11P048082	3.395388126	https://www.genecards.org/cgi-bin/carddisp.pl?gene=DDB2
IL26	Interleukin 26	Protein Coding	Q9NPH9	47	GC12M068201	3.392127991	https://www.genecards.org/cgi-bin/carddisp.pl?gene=IL26
CAMLG	Calcium Modulating Ligand	Protein Coding	P49069	54	GC05P134738	3.386664152	https://www.genecards.org/cgi-bin/carddisp.pl?gene=CAMLG
PSMA4	Proteasome 20S Subunit Alpha 4	Protein Coding	P25789	55	GC15P078540	3.373420477	https://www.genecards.org/cgi-bin/carddisp.pl?gene=PSMA4
DAOA-AS1	DAOA Antisense RNA 1	RNA Gene		27	GC13M105459	3.372541428	https://www.genecards.org/cgi-bin/carddisp.pl?gene=DAOA-AS1
PLEK	Pleckstrin	Protein Coding	P08567	53	GC02P068365	3.361557722	https://www.genecards.org/cgi-bin/carddisp.pl?gene=PLEK
ARSB	Arylsulfatase B	Protein Coding	P15848	60	GC05M078777	3.354339361	https://www.genecards.org/cgi-bin/carddisp.pl?gene=ARSB
SALL4	Spalt Like Transcription Factor 4	Protein Coding	Q9UJQ4	57	GC20M051784	3.335792065	https://www.genecards.org/cgi-bin/carddisp.pl?gene=SALL4
H2AC1	H2A Clustered Histone 1	Protein Coding	Q96QV6	43	GC06M096550	3.325252771	https://www.genecards.org/cgi-bin/carddisp.pl?gene=H2AC1
NTS	Neurotensin	Protein Coding	P30990	54	GC12P085876	3.320171118	https://www.genecards.org/cgi-bin/carddisp.pl?gene=NTS
TBX4	T-Box Transcription Factor 4	Protein Coding	P57082	53	GC17P123541	3.319001675	https://www.genecards.org/cgi-bin/carddisp.pl?gene=TBX4
CDC73	Cell Division Cycle 73	Protein Coding	Q6P1J9	58	GC01P193121	3.318794012	https://www.genecards.org/cgi-bin/carddisp.pl?gene=CDC73
RPS6KA3	Ribosomal Protein S6 Kinase A3	Protein Coding	P51812	66	GC0XM020149	3.318374157	https://www.genecards.org/cgi-bin/carddisp.pl?gene=RPS6KA3
FGG	Fibrinogen Gamma Chain	Protein Coding	P02679	61	GC04M154604	3.31584096	https://www.genecards.org/cgi-bin/carddisp.pl?gene=FGG
GSTM3	Glutathione S-Transferase Mu 3	Protein Coding	P21266	58	GC01M109733	3.312357426	https://www.genecards.org/cgi-bin/carddisp.pl?gene=GSTM3
ALDH7A1	Aldehyde Dehydrogenase 7 Family Member A1	Protein Coding	P49419	60	GC05M126541	3.309813738	https://www.genecards.org/cgi-bin/carddisp.pl?gene=ALDH7A1
ACSL4	Acyl-CoA Synthetase Long Chain Family Member 4	Protein Coding	O60488	59	GC0XM109624	3.306820393	https://www.genecards.org/cgi-bin/carddisp.pl?gene=ACSL4
TRAM1	Translocation Associated Membrane Protein 1	Protein Coding	Q15629	50	GC08M070573	3.302380323	https://www.genecards.org/cgi-bin/carddisp.pl?gene=TRAM1
VAMP1	Vesicle Associated Membrane Protein 1	Protein Coding	P23763	56	GC12M006462	3.302191734	https://www.genecards.org/cgi-bin/carddisp.pl?gene=VAMP1
FOXA2	Forkhead Box A2	Protein Coding	Q9Y261	59	GC20M022581	3.293428898	https://www.genecards.org/cgi-bin/carddisp.pl?gene=FOXA2
CHGA	Chromogranin A	Protein Coding	P10645	56	GC14P093363	3.276664972	https://www.genecards.org/cgi-bin/carddisp.pl?gene=CHGA
PDE4A	Phosphodiesterase 4A	Protein Coding	P27815	57	GC19P010416	3.268224478	https://www.genecards.org/cgi-bin/carddisp.pl?gene=PDE4A
TFE3	Transcription Factor Binding To IGHM Enhancer 3	Protein Coding	P19532	58	GC0XM049028	3.264522552	https://www.genecards.org/cgi-bin/carddisp.pl?gene=TFE3
ACADVL	Acyl-CoA Dehydrogenase Very Long Chain	Protein Coding	P49748	58	GC17P121885	3.263363838	https://www.genecards.org/cgi-bin/carddisp.pl?gene=ACADVL
PSMB1	Proteasome 20S Subunit Beta 1	Protein Coding	P20618	56	GC06M170535	3.26137948	https://www.genecards.org/cgi-bin/carddisp.pl?gene=PSMB1
LAMA3	Laminin Subunit Alpha 3	Protein Coding	Q16787	58	GC18P023689	3.258718967	https://www.genecards.org/cgi-bin/carddisp.pl?gene=LAMA3
F2R	Coagulation Factor II Thrombin Receptor	Protein Coding	P25116	59	GC05P076716	3.25661087	https://www.genecards.org/cgi-bin/carddisp.pl?gene=F2R
CSMD1	CUB And Sushi Multiple Domains 1	Protein Coding	Q96PZ7	50	GC08M002953	3.255710363	https://www.genecards.org/cgi-bin/carddisp.pl?gene=CSMD1
NAGA	Alpha-N-Acetylgalactosaminidase	Protein Coding	P17050	58	GC22M042058	3.251428604	https://www.genecards.org/cgi-bin/carddisp.pl?gene=NAGA
PGF	Placental Growth Factor	Protein Coding	P49763	57	GC14M074941	3.247906923	https://www.genecards.org/cgi-bin/carddisp.pl?gene=PGF
CAMK2D	Calcium/Calmodulin Dependent Protein Kinase II Delta	Protein Coding	Q13557	60	GC04M113418	3.247012615	https://www.genecards.org/cgi-bin/carddisp.pl?gene=CAMK2D
ADCY10	Adenylate Cyclase 10	Protein Coding	Q96PN6	56	GC01M167809	3.243001461	https://www.genecards.org/cgi-bin/carddisp.pl?gene=ADCY10
CDCA7L	Cell Division Cycle Associated 7 Like	Protein Coding	Q96GN5	50	GC07M021900	3.242089033	https://www.genecards.org/cgi-bin/carddisp.pl?gene=CDCA7L
EEF1A2	Eukaryotic Translation Elongation Factor 1 Alpha 2	Protein Coding	Q05639	59	GC20M063488	3.231172085	https://www.genecards.org/cgi-bin/carddisp.pl?gene=EEF1A2
BLZF1	Basic Leucine Zipper Nuclear Factor 1	Protein Coding	Q9H2G9	50	GC01P169367	3.226142645	https://www.genecards.org/cgi-bin/carddisp.pl?gene=BLZF1
PSMA1	Proteasome 20S Subunit Alpha 1	Protein Coding	P25786	54	GC11M014506	3.219190598	https://www.genecards.org/cgi-bin/carddisp.pl?gene=PSMA1
MIR340	MicroRNA 340	RNA Gene		28	GC05M180015	3.21731329	https://www.genecards.org/cgi-bin/carddisp.pl?gene=MIR340
MUC7	Mucin 7, Secreted	Protein Coding	Q8TAX7	48	GC04P070430	3.215020895	https://www.genecards.org/cgi-bin/carddisp.pl?gene=MUC7
BAG6	BAG Cochaperone 6	Protein Coding	P46379	50	GC06M031639	3.214675665	https://www.genecards.org/cgi-bin/carddisp.pl?gene=BAG6
NPSR1	Neuropeptide S Receptor 1	Protein Coding	Q6W5P4	52	GC07P034658	3.210254669	https://www.genecards.org/cgi-bin/carddisp.pl?gene=NPSR1
PSMD14	Proteasome 26S Subunit, Non-ATPase 14	Protein Coding	O00487	56	GC02P161308	3.209309101	https://www.genecards.org/cgi-bin/carddisp.pl?gene=PSMD14
TREH	Trehalase	Protein Coding	O43280	56	GC11M118657	3.209285259	https://www.genecards.org/cgi-bin/carddisp.pl?gene=TREH
USP26	Ubiquitin Specific Peptidase 26	Protein Coding	Q9BXU7	47	GC0XM133024	3.204996586	https://www.genecards.org/cgi-bin/carddisp.pl?gene=USP26
MAOB	Monoamine Oxidase B	Protein Coding	P27338	56	GC0XM043766	3.201385021	https://www.genecards.org/cgi-bin/carddisp.pl?gene=MAOB
ZBTB25	Zinc Finger And BTB Domain Containing 25	Protein Coding	P24278	45	GC14M064449	3.192543507	https://www.genecards.org/cgi-bin/carddisp.pl?gene=ZBTB25
DHCR7	7-Dehydrocholesterol Reductase	Protein Coding	Q9UBM7	60	GC11M071428	3.191913128	https://www.genecards.org/cgi-bin/carddisp.pl?gene=DHCR7
CDH23	Cadherin Related 23	Protein Coding	Q9H251	58	GC10P071396	3.189903259	https://www.genecards.org/cgi-bin/carddisp.pl?gene=CDH23
RPS20	Ribosomal Protein S20	Protein Coding	P60866	55	GC08M056067	3.18492794	https://www.genecards.org/cgi-bin/carddisp.pl?gene=RPS20
CPOX	Coproporphyrinogen Oxidase	Protein Coding	P36551	57	GC03M098576	3.181646585	https://www.genecards.org/cgi-bin/carddisp.pl?gene=CPOX
MCOLN1	Mucolipin TRP Cation Channel 1	Protein Coding	Q9GZU1	56	GC19P122123	3.17613101	https://www.genecards.org/cgi-bin/carddisp.pl?gene=MCOLN1
L2HGDH	L-2-Hydroxyglutarate Dehydrogenase	Protein Coding	Q9H9P8	52	GC14M050237	3.171876907	https://www.genecards.org/cgi-bin/carddisp.pl?gene=L2HGDH
MIR576	MicroRNA 576	RNA Gene		25	GC04P109488	3.171160936	https://www.genecards.org/cgi-bin/carddisp.pl?gene=MIR576
HMGA2	High Mobility Group AT-Hook 2	Protein Coding	P52926	58	GC12P065824	3.165701389	https://www.genecards.org/cgi-bin/carddisp.pl?gene=HMGA2
CKMT1B	Creatine Kinase, Mitochondrial 1B	Protein Coding	P12532	48	GC15P166201	3.165238857	https://www.genecards.org/cgi-bin/carddisp.pl?gene=CKMT1B
AHSG	Alpha 2-HS Glycoprotein	Protein Coding	P02765	58	GC03P186658	3.159135103	https://www.genecards.org/cgi-bin/carddisp.pl?gene=AHSG
EXT1	Exostosin Glycosyltransferase 1	Protein Coding	Q16394	60	GC08M117798	3.148945332	https://www.genecards.org/cgi-bin/carddisp.pl?gene=EXT1
FLCN	Folliculin	Protein Coding	Q8NFG4	55	GC17M017212	3.131665945	https://www.genecards.org/cgi-bin/carddisp.pl?gene=FLCN
M6PR	Mannose-6-Phosphate Receptor, Cation Dependent	Protein Coding	P20645	54	GC12M030799	3.128312349	https://www.genecards.org/cgi-bin/carddisp.pl?gene=M6PR
SMC1A	Structural Maintenance Of Chromosomes 1A	Protein Coding	Q14683	61	GC0XM053374	3.118155241	https://www.genecards.org/cgi-bin/carddisp.pl?gene=SMC1A
ADCY3	Adenylate Cyclase 3	Protein Coding	O60266	60	GC02M024819	3.106511593	https://www.genecards.org/cgi-bin/carddisp.pl?gene=ADCY3
CTSE	Cathepsin E	Protein Coding	P14091	56	GC01M206009	3.10393095	https://www.genecards.org/cgi-bin/carddisp.pl?gene=CTSE
BROX	BRO1 Domain And CAAX Motif Containing	Protein Coding	Q5VW32	41	GC01P222712	3.095414639	https://www.genecards.org/cgi-bin/carddisp.pl?gene=BROX
CTSC	Cathepsin C	Protein Coding	P53634	60	GC11M129553	3.09287405	https://www.genecards.org/cgi-bin/carddisp.pl?gene=CTSC
TP53BP2	Tumor Protein P53 Binding Protein 2	Protein Coding	Q13625	50	GC01M223779	3.092079163	https://www.genecards.org/cgi-bin/carddisp.pl?gene=TP53BP2
GALE	UDP-Galactose-4-Epimerase	Protein Coding	Q14376	56	GC01M023795	3.090623617	https://www.genecards.org/cgi-bin/carddisp.pl?gene=GALE
DCTN2	Dynactin Subunit 2	Protein Coding	Q13561	52	GC12M059637	3.077195883	https://www.genecards.org/cgi-bin/carddisp.pl?gene=DCTN2
LRP2	LDL Receptor Related Protein 2	Protein Coding	P98164	62	GC02M169127	3.073528767	https://www.genecards.org/cgi-bin/carddisp.pl?gene=LRP2
ACVRL1	Activin A Receptor Like Type 1	Protein Coding	P37023	63	GC12P051906	3.072859764	https://www.genecards.org/cgi-bin/carddisp.pl?gene=ACVRL1
COL4A4	Collagen Type IV Alpha 4 Chain	Protein Coding	P53420	56	GC02M226973	3.065574408	https://www.genecards.org/cgi-bin/carddisp.pl?gene=COL4A4
EIF4B	Eukaryotic Translation Initiation Factor 4B	Protein Coding	P23588	53	GC12P053006	3.063932657	https://www.genecards.org/cgi-bin/carddisp.pl?gene=EIF4B
CTDP1	CTD Phosphatase Subunit 1	Protein Coding	Q9Y5B0	54	GC18P079679	3.056873798	https://www.genecards.org/cgi-bin/carddisp.pl?gene=CTDP1
RHBDF2	Rhomboid 5 Homolog 2	Protein Coding	Q6PJF5	54	GC17M076470	3.041326523	https://www.genecards.org/cgi-bin/carddisp.pl?gene=RHBDF2
KLK1	Kallikrein 1	Protein Coding	P06870	60	GC19M050819	3.017584085	https://www.genecards.org/cgi-bin/carddisp.pl?gene=KLK1
MED13L	Mediator Complex Subunit 13L	Protein Coding	Q71F56	51	GC12M115953	3.001813889	https://www.genecards.org/cgi-bin/carddisp.pl?gene=MED13L
MIR1247	MicroRNA 1247	RNA Gene		27	GC14M101560	3.001067162	https://www.genecards.org/cgi-bin/carddisp.pl?gene=MIR1247
AXIN2	Axin 2	Protein Coding	Q9Y2T1	63	GC17M065528	2.996864796	https://www.genecards.org/cgi-bin/carddisp.pl?gene=AXIN2
SCT	Secretin	Protein Coding	P09683	45	GC11M000626	2.994327545	https://www.genecards.org/cgi-bin/carddisp.pl?gene=SCT
GATA4	GATA Binding Protein 4	Protein Coding	P43694	62	GC08P011676	2.987573147	https://www.genecards.org/cgi-bin/carddisp.pl?gene=GATA4
MUC3A	Mucin 3A, Cell Surface Associated	Protein Coding	Q02505	45	GC07P100949	2.98234725	https://www.genecards.org/cgi-bin/carddisp.pl?gene=MUC3A
RPS12	Ribosomal Protein S12	Protein Coding	P25398	50	GC06P132814	2.982056141	https://www.genecards.org/cgi-bin/carddisp.pl?gene=RPS12
LOC111674475	CFTR Intron 11 Enhancer	Functional Element		10	GC07P117587	2.972048044	https://www.genecards.org/cgi-bin/carddisp.pl?gene=LOC111674475
MIR19B1	MicroRNA 19b-1	RNA Gene		27	GC13P091696	2.966079712	https://www.genecards.org/cgi-bin/carddisp.pl?gene=MIR19B1
MIR582	MicroRNA 582	RNA Gene		29	GC05M059703	2.961306572	https://www.genecards.org/cgi-bin/carddisp.pl?gene=MIR582
H2AC11	H2A Clustered Histone 11	Protein Coding	P0C0S8	44	GC06P146937	2.954744339	https://www.genecards.org/cgi-bin/carddisp.pl?gene=H2AC11
SLC5A2	Solute Carrier Family 5 Member 2	Protein Coding	P31639	60	GC16P096791	2.952386856	https://www.genecards.org/cgi-bin/carddisp.pl?gene=SLC5A2
CYP1B1	Cytochrome P450 Family 1 Subfamily B Member 1	Protein Coding	Q16678	60	GC02M038066	2.94415617	https://www.genecards.org/cgi-bin/carddisp.pl?gene=CYP1B1
SCG5	Secretogranin V	Protein Coding	P05408	51	GC15P032641	2.940260887	https://www.genecards.org/cgi-bin/carddisp.pl?gene=SCG5
PDHA1	Pyruvate Dehydrogenase E1 Subunit Alpha 1	Protein Coding	P08559	60	GC0XP019343	2.940063953	https://www.genecards.org/cgi-bin/carddisp.pl?gene=PDHA1
DMBT1	Deleted In Malignant Brain Tumors 1	Protein Coding	Q9UGM3	52	GC10P122560	2.938735008	https://www.genecards.org/cgi-bin/carddisp.pl?gene=DMBT1
CLN6	CLN6 Transmembrane ER Protein	Protein Coding	Q9NWW5	50	GC15M068206	2.936624765	https://www.genecards.org/cgi-bin/carddisp.pl?gene=CLN6
CCK	Cholecystokinin	Protein Coding	P06307	55	GC03M042274	2.931841135	https://www.genecards.org/cgi-bin/carddisp.pl?gene=CCK
H2AC15	H2A Clustered Histone 15	Protein Coding	P0C0S8	38	GC06M096833	2.92635107	https://www.genecards.org/cgi-bin/carddisp.pl?gene=H2AC15
SARS2	Seryl-TRNA Synthetase 2, Mitochondrial	Protein Coding	Q9NP81	57	GC19M096849	2.924637794	https://www.genecards.org/cgi-bin/carddisp.pl?gene=SARS2
H2AC12	H2A Clustered Histone 12	Protein Coding	Q96KK5	43	GC06P146938	2.922327518	https://www.genecards.org/cgi-bin/carddisp.pl?gene=H2AC12
NPPA	Natriuretic Peptide A	Protein Coding	P01160	58	GC01M015387	2.915326118	https://www.genecards.org/cgi-bin/carddisp.pl?gene=NPPA
NHERF2	NHERF Family PDZ Scaffold Protein 2	Protein Coding	Q15599	48	GC16P103387	2.915069342	https://www.genecards.org/cgi-bin/carddisp.pl?gene=NHERF2
ABCA4	ATP Binding Cassette Subfamily A Member 4	Protein Coding	P78363	57	GC01M093992	2.913272619	https://www.genecards.org/cgi-bin/carddisp.pl?gene=ABCA4
MDC1	Mediator Of DNA Damage Checkpoint 1	Protein Coding	Q14676	54	GC06M097027	2.91260767	https://www.genecards.org/cgi-bin/carddisp.pl?gene=MDC1
TFAM	Transcription Factor A, Mitochondrial	Protein Coding	Q00059	58	GC10P058385	2.893235922	https://www.genecards.org/cgi-bin/carddisp.pl?gene=TFAM
HSD17B4	Hydroxysteroid 17-Beta Dehydrogenase 4	Protein Coding	P51659	59	GC05P119452	2.888110638	https://www.genecards.org/cgi-bin/carddisp.pl?gene=HSD17B4
SERPINA7	Serpin Family A Member 7	Protein Coding	P05543	55	GC0XM106032	2.879227638	https://www.genecards.org/cgi-bin/carddisp.pl?gene=SERPINA7
MYLK	Myosin Light Chain Kinase	Protein Coding	Q15746	65	GC03M123610	2.872590303	https://www.genecards.org/cgi-bin/carddisp.pl?gene=MYLK
MYOG	Myogenin	Protein Coding	P15173	53	GC01M203083	2.87203598	https://www.genecards.org/cgi-bin/carddisp.pl?gene=MYOG
PSG2	Pregnancy Specific Beta-1-Glycoprotein 2	Protein Coding	P11465	47	GC19M043064	2.866005421	https://www.genecards.org/cgi-bin/carddisp.pl?gene=PSG2
WDR48	WD Repeat Domain 48	Protein Coding	Q8TAF3	51	GC03P039052	2.861984968	https://www.genecards.org/cgi-bin/carddisp.pl?gene=WDR48
LIG3	DNA Ligase 3	Protein Coding	P49916	58	GC17P034980	2.852967024	https://www.genecards.org/cgi-bin/carddisp.pl?gene=LIG3
CHID1	Chitinase Domain Containing 1	Protein Coding	Q9BWS9	43	GC11M000867	2.839386463	https://www.genecards.org/cgi-bin/carddisp.pl?gene=CHID1
H2AC13	H2A Clustered Histone 13	Protein Coding	P0C0S8	41	GC06P144613	2.823540211	https://www.genecards.org/cgi-bin/carddisp.pl?gene=H2AC13
MIR615	MicroRNA 615	RNA Gene		29	GC12P054033	2.820389271	https://www.genecards.org/cgi-bin/carddisp.pl?gene=MIR615
TFF3	Trefoil Factor 3	Protein Coding	Q07654	53	GC21M042311	2.819666147	https://www.genecards.org/cgi-bin/carddisp.pl?gene=TFF3
BMPR1B	Bone Morphogenetic Protein Receptor Type 1B	Protein Coding	O00238	62	GC04P094757	2.812358856	https://www.genecards.org/cgi-bin/carddisp.pl?gene=BMPR1B
HYAL1	Hyaluronidase 1	Protein Coding	Q12794	60	GC03M050299	2.803529263	https://www.genecards.org/cgi-bin/carddisp.pl?gene=HYAL1
HMBS	Hydroxymethylbilane Synthase	Protein Coding	P08397	58	GC11P119084	2.801883698	https://www.genecards.org/cgi-bin/carddisp.pl?gene=HMBS
H2AC14	H2A Clustered Histone 14	Protein Coding	Q99878	41	GC06M096830	2.799954414	https://www.genecards.org/cgi-bin/carddisp.pl?gene=H2AC14
IDS	Iduronate 2-Sulfatase	Protein Coding	P22304	60	GC0XM149476	2.79651022	https://www.genecards.org/cgi-bin/carddisp.pl?gene=IDS
CLN3	CLN3 Lysosomal/Endosomal Transmembrane Protein, Battenin	Protein Coding	Q13286	56	GC16M028466	2.795838118	https://www.genecards.org/cgi-bin/carddisp.pl?gene=CLN3
COL4A5	Collagen Type IV Alpha 5 Chain	Protein Coding	P29400	57	GC0XP108439	2.792256594	https://www.genecards.org/cgi-bin/carddisp.pl?gene=COL4A5
BIN1	Bridging Integrator 1	Protein Coding	O00499	59	GC02M127048	2.788779259	https://www.genecards.org/cgi-bin/carddisp.pl?gene=BIN1
CNR1	Cannabinoid Receptor 1	Protein Coding	P21554	59	GC06M088139	2.788399696	https://www.genecards.org/cgi-bin/carddisp.pl?gene=CNR1
CTRC	Chymotrypsin C	Protein Coding	Q99895	58	GC01P015438	2.785067081	https://www.genecards.org/cgi-bin/carddisp.pl?gene=CTRC
LCP2	Lymphocyte Cytosolic Protein 2	Protein Coding	Q13094	54	GC05M170246	2.784392357	https://www.genecards.org/cgi-bin/carddisp.pl?gene=LCP2
TEC	Tec Protein Tyrosine Kinase	Protein Coding	P42680	58	GC04M048274	2.778956413	https://www.genecards.org/cgi-bin/carddisp.pl?gene=TEC
CLN5	CLN5 Intracellular Trafficking Protein	Protein Coding	O75503	53	GC13P076990	2.772291183	https://www.genecards.org/cgi-bin/carddisp.pl?gene=CLN5
SYT2	Synaptotagmin 2	Protein Coding	Q8N9I0	56	GC01M202559	2.761998415	https://www.genecards.org/cgi-bin/carddisp.pl?gene=SYT2
TTC8	Tetratricopeptide Repeat Domain 8	Protein Coding	Q8TAM2	52	GC14P093205	2.755324841	https://www.genecards.org/cgi-bin/carddisp.pl?gene=TTC8
DNAJC5	DnaJ Heat Shock Protein Family (Hsp40) Member C5	Protein Coding	Q9H3Z4	54	GC20P063895	2.754504204	https://www.genecards.org/cgi-bin/carddisp.pl?gene=DNAJC5
ACAT1	Acetyl-CoA Acetyltransferase 1	Protein Coding	P24752	63	GC11P108121	2.744833469	https://www.genecards.org/cgi-bin/carddisp.pl?gene=ACAT1
XPC	XPC Complex Subunit, DNA Damage Recognition And Repair Factor	Protein Coding	Q01831	59	GC03M026797	2.743285179	https://www.genecards.org/cgi-bin/carddisp.pl?gene=XPC
MCAM	Melanoma Cell Adhesion Molecule	Protein Coding	P43121	54	GC11M119308	2.742358208	https://www.genecards.org/cgi-bin/carddisp.pl?gene=MCAM
TNFRSF17	TNF Receptor Superfamily Member 17	Protein Coding	Q02223	59	GC16P011965	2.741424561	https://www.genecards.org/cgi-bin/carddisp.pl?gene=TNFRSF17
MFSD8	Major Facilitator Superfamily Domain Containing 8	Protein Coding	Q8NHS3	49	GC04M127917	2.740680695	https://www.genecards.org/cgi-bin/carddisp.pl?gene=MFSD8
SDHD	Succinate Dehydrogenase Complex Subunit D	Protein Coding	O14521	57	GC11P112613	2.736142635	https://www.genecards.org/cgi-bin/carddisp.pl?gene=SDHD
CPA1	Carboxypeptidase A1	Protein Coding	P15085	56	GC07P130380	2.72841239	https://www.genecards.org/cgi-bin/carddisp.pl?gene=CPA1
CDR1-AS	CDR1 Antisense RNA	RNA Gene		13	GC0XU902169	2.719587803	https://www.genecards.org/cgi-bin/carddisp.pl?gene=CDR1-AS
SLC26A5	Solute Carrier Family 26 Member 5	Protein Coding	P58743	54	GC07M103352	2.716857433	https://www.genecards.org/cgi-bin/carddisp.pl?gene=SLC26A5
ANTXR2	ANTXR Cell Adhesion Molecule 2	Protein Coding	P58335	58	GC04M079901	2.711048365	https://www.genecards.org/cgi-bin/carddisp.pl?gene=ANTXR2
RO60	Ro60, Y RNA Binding Protein	Protein Coding	P10155	49	GC01P193059	2.707129955	https://www.genecards.org/cgi-bin/carddisp.pl?gene=RO60
ANO10	Anoctamin 10	Protein Coding	Q9NW15	51	GC03M043355	2.706020594	https://www.genecards.org/cgi-bin/carddisp.pl?gene=ANO10
MAPRE3	Microtubule Associated Protein RP/EB Family Member 3	Protein Coding	Q9UPY8	50	GC02P026970	2.686572075	https://www.genecards.org/cgi-bin/carddisp.pl?gene=MAPRE3
CEP290	Centrosomal Protein 290	Protein Coding	O15078	53	GC12M088049	2.67744875	https://www.genecards.org/cgi-bin/carddisp.pl?gene=CEP290
SGK1	Serum/Glucocorticoid Regulated Kinase 1	Protein Coding	O00141	62	GC06M134169	2.671602964	https://www.genecards.org/cgi-bin/carddisp.pl?gene=SGK1
RYR1	Ryanodine Receptor 1	Protein Coding	P21817	61	GC19P122999	2.670299292	https://www.genecards.org/cgi-bin/carddisp.pl?gene=RYR1
GNS	Glucosamine (N-Acetyl)-6-Sulfatase	Protein Coding	P15586	58	GC12M064713	2.668480396	https://www.genecards.org/cgi-bin/carddisp.pl?gene=GNS
CTSA	Cathepsin A	Protein Coding	P10619	60	GC20P045890	2.66807723	https://www.genecards.org/cgi-bin/carddisp.pl?gene=CTSA
REST	RE1 Silencing Transcription Factor	Protein Coding	Q13127	56	GC04P056907	2.667613983	https://www.genecards.org/cgi-bin/carddisp.pl?gene=REST
UBAP2L	Ubiquitin Associated Protein 2 Like	Protein Coding	Q14157	44	GC01P167192	2.661836624	https://www.genecards.org/cgi-bin/carddisp.pl?gene=UBAP2L
PABPC4	Poly(A) Binding Protein Cytoplasmic 4	Protein Coding	Q13310	50	GC01M039560	2.658423424	https://www.genecards.org/cgi-bin/carddisp.pl?gene=PABPC4
ADPRH	ADP-Ribosylarginine Hydrolase	Protein Coding	P54922	47	GC03P119579	2.654510498	https://www.genecards.org/cgi-bin/carddisp.pl?gene=ADPRH
ACRV1	Acrosomal Vesicle Protein 1	Protein Coding	P26436	47	GC11M125671	2.626794338	https://www.genecards.org/cgi-bin/carddisp.pl?gene=ACRV1
SPDEF	SAM Pointed Domain Containing ETS Transcription Factor	Protein Coding	O95238	51	GC06M097245	2.626086712	https://www.genecards.org/cgi-bin/carddisp.pl?gene=SPDEF
SLC26A3	Solute Carrier Family 26 Member 3	Protein Coding	P40879	58	GC07M107765	2.604004622	https://www.genecards.org/cgi-bin/carddisp.pl?gene=SLC26A3
NMB	Neuromedin B	Protein Coding	P08949	50	GC15M084655	2.603974581	https://www.genecards.org/cgi-bin/carddisp.pl?gene=NMB
EML4	EMAP Like 4	Protein Coding	Q9HC35	52	GC02P042169	2.59872818	https://www.genecards.org/cgi-bin/carddisp.pl?gene=EML4
ALAD	Aminolevulinate Dehydratase	Protein Coding	P13716	59	GC09M113386	2.598246098	https://www.genecards.org/cgi-bin/carddisp.pl?gene=ALAD
WFS1	Wolframin ER Transmembrane Glycoprotein	Protein Coding	O76024	58	GC04P006269	2.595064402	https://www.genecards.org/cgi-bin/carddisp.pl?gene=WFS1
TWNK	Twinkle MtDNA Helicase	Protein Coding	Q96RR1	54	GC10P113017	2.594059944	https://www.genecards.org/cgi-bin/carddisp.pl?gene=TWNK
OPRK1	Opioid Receptor Kappa 1	Protein Coding	P41145	53	GC08M053227	2.593346119	https://www.genecards.org/cgi-bin/carddisp.pl?gene=OPRK1
DSG2	Desmoglein 2	Protein Coding	Q14126	58	GC18P031498	2.585744143	https://www.genecards.org/cgi-bin/carddisp.pl?gene=DSG2
SLC26A4	Solute Carrier Family 26 Member 4	Protein Coding	O43511	56	GC07P107660	2.585091591	https://www.genecards.org/cgi-bin/carddisp.pl?gene=SLC26A4
NHERF1	NHERF Family PDZ Scaffold Protein 1	Protein Coding	O14745	57	GC17P123825	2.564955473	https://www.genecards.org/cgi-bin/carddisp.pl?gene=NHERF1
BCL11A	BCL11 Transcription Factor A	Protein Coding	Q9H165	57	GC02M060451	2.556562901	https://www.genecards.org/cgi-bin/carddisp.pl?gene=BCL11A
DDAH2	DDAH Family Member 2, ADMA-Independent	Protein Coding	O95865	54	GC06M031727	2.555016279	https://www.genecards.org/cgi-bin/carddisp.pl?gene=DDAH2
SLC9A1	Solute Carrier Family 9 Member A1	Protein Coding	P19634	63	GC01M031724	2.554117918	https://www.genecards.org/cgi-bin/carddisp.pl?gene=SLC9A1
ALDH5A1	Aldehyde Dehydrogenase 5 Family Member A1	Protein Coding	P51649	59	GC06P024494	2.545726299	https://www.genecards.org/cgi-bin/carddisp.pl?gene=ALDH5A1
RHOH	Ras Homolog Family Member H	Protein Coding	Q15669	55	GC04P040240	2.54353857	https://www.genecards.org/cgi-bin/carddisp.pl?gene=RHOH
PRKAA2	Protein Kinase AMP-Activated Catalytic Subunit Alpha 2	Protein Coding	P54646	62	GC01P056645	2.526591778	https://www.genecards.org/cgi-bin/carddisp.pl?gene=PRKAA2
BBS12	Bardet-Biedl Syndrome 12	Protein Coding	Q6ZW61	46	GC04P122702	2.52508235	https://www.genecards.org/cgi-bin/carddisp.pl?gene=BBS12
LCP1	Lymphocyte Cytosolic Protein 1	Protein Coding	P13796	55	GC13M046132	2.521661043	https://www.genecards.org/cgi-bin/carddisp.pl?gene=LCP1
DCTN4	Dynactin Subunit 4	Protein Coding	Q9UJW0	50	GC05M150708	2.517799616	https://www.genecards.org/cgi-bin/carddisp.pl?gene=DCTN4
PPP2R5E	Protein Phosphatase 2 Regulatory Subunit B'Epsilon	Protein Coding	Q16537	47	GC14M063371	2.511785507	https://www.genecards.org/cgi-bin/carddisp.pl?gene=PPP2R5E
LZTR1	Leucine Zipper Like Post Translational Regulator 1	Protein Coding	Q8N653	55	GC22P075449	2.500068665	https://www.genecards.org/cgi-bin/carddisp.pl?gene=LZTR1
BBS2	Bardet-Biedl Syndrome 2	Protein Coding	Q9BXC9	53	GC16M056467	2.497105122	https://www.genecards.org/cgi-bin/carddisp.pl?gene=BBS2
TACR1	Tachykinin Receptor 1	Protein Coding	P25103	58	GC02M075662	2.486912489	https://www.genecards.org/cgi-bin/carddisp.pl?gene=TACR1
CRYAB	Crystallin Alpha B	Protein Coding	P02511	59	GC11M111908	2.484246016	https://www.genecards.org/cgi-bin/carddisp.pl?gene=CRYAB
BBS4	Bardet-Biedl Syndrome 4	Protein Coding	Q96RK4	54	GC15P072686	2.483194351	https://www.genecards.org/cgi-bin/carddisp.pl?gene=BBS4
RPGRIP1L	RPGRIP1 Like	Protein Coding	Q68CZ1	55	GC16M053729	2.468400478	https://www.genecards.org/cgi-bin/carddisp.pl?gene=RPGRIP1L
TUBG1	Tubulin Gamma 1	Protein Coding	P23258	61	GC17P042609	2.463995934	https://www.genecards.org/cgi-bin/carddisp.pl?gene=TUBG1
MARCKS	Myristoylated Alanine Rich Protein Kinase C Substrate	Protein Coding	P29966	51	GC06P113857	2.462718964	https://www.genecards.org/cgi-bin/carddisp.pl?gene=MARCKS
PEX26	Peroxisomal Biogenesis Factor 26	Protein Coding	Q7Z412	52	GC22P075339	2.454347134	https://www.genecards.org/cgi-bin/carddisp.pl?gene=PEX26
MAGED2	MAGE Family Member D2	Protein Coding	Q9UNF1	52	GC0XP054807	2.444393635	https://www.genecards.org/cgi-bin/carddisp.pl?gene=MAGED2
MAOA	Monoamine Oxidase A	Protein Coding	P21397	62	GC0XP043654	2.443667412	https://www.genecards.org/cgi-bin/carddisp.pl?gene=MAOA
MYH6	Myosin Heavy Chain 6	Protein Coding	P13533	59	GC14M023381	2.441188335	https://www.genecards.org/cgi-bin/carddisp.pl?gene=MYH6
FUCA1	Alpha-L-Fucosidase 1	Protein Coding	P04066	61	GC01M023845	2.438177824	https://www.genecards.org/cgi-bin/carddisp.pl?gene=FUCA1
KIAA1549	KIAA1549	Protein Coding	Q9HCM3	48	GC07M138831	2.437022209	https://www.genecards.org/cgi-bin/carddisp.pl?gene=KIAA1549
MYO9A	Myosin IXA	Protein Coding	B2RTY4	51	GC15M071822	2.427621603	https://www.genecards.org/cgi-bin/carddisp.pl?gene=MYO9A
ASPA	Aspartoacylase	Protein Coding	P45381	55	GC17P003472	2.424302578	https://www.genecards.org/cgi-bin/carddisp.pl?gene=ASPA
AKAP1	A-Kinase Anchoring Protein 1	Protein Coding	Q92667	54	GC17P057085	2.412629604	https://www.genecards.org/cgi-bin/carddisp.pl?gene=AKAP1
POMT2	Protein O-Mannosyltransferase 2	Protein Coding	Q9UKY4	55	GC14M077274	2.408398628	https://www.genecards.org/cgi-bin/carddisp.pl?gene=POMT2
BIK	BCL2 Interacting Killer	Protein Coding	Q13323	51	GC22P043110	2.394134521	https://www.genecards.org/cgi-bin/carddisp.pl?gene=BIK
BBS5	Bardet-Biedl Syndrome 5	Protein Coding	Q8N3I7	51	GC02P169489	2.39387846	https://www.genecards.org/cgi-bin/carddisp.pl?gene=BBS5
CEP57	Centrosomal Protein 57	Protein Coding	Q86XR8	54	GC11P095789	2.388112545	https://www.genecards.org/cgi-bin/carddisp.pl?gene=CEP57
SLC34A2	Solute Carrier Family 34 Member 2	Protein Coding	O95436	58	GC04P025648	2.382506609	https://www.genecards.org/cgi-bin/carddisp.pl?gene=SLC34A2
SLC12A3	Solute Carrier Family 12 Member 3	Protein Coding	P55017	60	GC16P056865	2.380493164	https://www.genecards.org/cgi-bin/carddisp.pl?gene=SLC12A3
POLH	DNA Polymerase Eta	Protein Coding	Q9Y253	58	GC06P043576	2.373521328	https://www.genecards.org/cgi-bin/carddisp.pl?gene=POLH
ALDOA	Aldolase, Fructose-Bisphosphate A	Protein Coding	P04075	62	GC16P030064	2.373188019	https://www.genecards.org/cgi-bin/carddisp.pl?gene=ALDOA
CD1E	CD1e Molecule	Protein Coding	P15812	50	GC01P167487	2.372097254	https://www.genecards.org/cgi-bin/carddisp.pl?gene=CD1E
HERC1	HECT And RLD Domain Containing E3 Ubiquitin Protein Ligase Family Member 1	Protein Coding	Q15751	52	GC15M063608	2.368693829	https://www.genecards.org/cgi-bin/carddisp.pl?gene=HERC1
ORMDL3	ORMDL Sphingolipid Biosynthesis Regulator 3	Protein Coding	Q8N138	49	GC17M039921	2.366257429	https://www.genecards.org/cgi-bin/carddisp.pl?gene=ORMDL3
ACY1	Aminoacylase 1	Protein Coding	Q03154	58	GC03P051983	2.36450243	https://www.genecards.org/cgi-bin/carddisp.pl?gene=ACY1
GUCY2D	Guanylate Cyclase 2D, Retinal	Protein Coding	Q02846	58	GC17P008002	2.356659889	https://www.genecards.org/cgi-bin/carddisp.pl?gene=GUCY2D
GJB1	Gap Junction Protein Beta 1	Protein Coding	P08034	60	GC0XP071212	2.35435009	https://www.genecards.org/cgi-bin/carddisp.pl?gene=GJB1
USP39	Ubiquitin Specific Peptidase 39	Protein Coding	Q53GS9	47	GC02P086692	2.347149372	https://www.genecards.org/cgi-bin/carddisp.pl?gene=USP39
ATRIP	ATR Interacting Protein	Protein Coding	Q8WXE1	56	GC03P059843	2.33992815	https://www.genecards.org/cgi-bin/carddisp.pl?gene=ATRIP
TMEM127	Transmembrane Protein 127	Protein Coding	O75204	51	GC02M096248	2.333951235	https://www.genecards.org/cgi-bin/carddisp.pl?gene=TMEM127
SIRT3	Sirtuin 3	Protein Coding	Q9NTG7	60	GC11M000215	2.330214262	https://www.genecards.org/cgi-bin/carddisp.pl?gene=SIRT3
MARS1	Methionyl-TRNA Synthetase 1	Protein Coding	P56192	59	GC12P062071	2.319221973	https://www.genecards.org/cgi-bin/carddisp.pl?gene=MARS1
OMP	Olfactory Marker Protein	Protein Coding	P47874	46	GC11P077102	2.318303823	https://www.genecards.org/cgi-bin/carddisp.pl?gene=OMP
BSCL2	BSCL2 Lipid Droplet Biogenesis Associated, Seipin	Protein Coding	Q96G97	55	GC11M128857	2.318203926	https://www.genecards.org/cgi-bin/carddisp.pl?gene=BSCL2
AOC1	Amine Oxidase Copper Containing 1	Protein Coding	P19801	54	GC07P150824	2.316465378	https://www.genecards.org/cgi-bin/carddisp.pl?gene=AOC1
ADAMTSL2	ADAMTS Like 2	Protein Coding	Q86TH1	52	GC09P144185	2.314168215	https://www.genecards.org/cgi-bin/carddisp.pl?gene=ADAMTSL2
HSPH1	Heat Shock Protein Family H (Hsp110) Member 1	Protein Coding	Q92598	54	GC13M031134	2.31168294	https://www.genecards.org/cgi-bin/carddisp.pl?gene=HSPH1
OPA1	OPA1 Mitochondrial Dynamin Like GTPase	Protein Coding	O60313	56	GC03P193594	2.309616804	https://www.genecards.org/cgi-bin/carddisp.pl?gene=OPA1
GARS1	Glycyl-TRNA Synthetase 1	Protein Coding	P41250	58	GC07P030580	2.304442644	https://www.genecards.org/cgi-bin/carddisp.pl?gene=GARS1
MIR20B	MicroRNA 20b	RNA Gene		24	GC0XM134503	2.297487736	https://www.genecards.org/cgi-bin/carddisp.pl?gene=MIR20B
MYO5B	Myosin VB	Protein Coding	Q9ULV0	54	GC18M049822	2.296266556	https://www.genecards.org/cgi-bin/carddisp.pl?gene=MYO5B
MIA-RAB4B	MIA-RAB4B Readthrough (NMD Candidate)	RNA Gene		15	GC19P123083	2.29602766	https://www.genecards.org/cgi-bin/carddisp.pl?gene=MIA-RAB4B
SUMF1	Sulfatase Modifying Factor 1	Protein Coding	Q8NBK3	55	GC03M003700	2.291540861	https://www.genecards.org/cgi-bin/carddisp.pl?gene=SUMF1
LOC107303343	Adenosine Deaminase Intronic Regulatory Elements	Functional Element		9	GC20P044629	2.286617756	https://www.genecards.org/cgi-bin/carddisp.pl?gene=LOC107303343
VAMP7	Vesicle Associated Membrane Protein 7	Protein Coding	P51809	55	GC0XP155881	2.284892082	https://www.genecards.org/cgi-bin/carddisp.pl?gene=VAMP7
COL20A1	Collagen Type XX Alpha 1 Chain	Protein Coding	Q9P218	46	GC20P063293	2.281757116	https://www.genecards.org/cgi-bin/carddisp.pl?gene=COL20A1
ERCC1	ERCC Excision Repair 1, Endonuclease Non-Catalytic Subunit	Protein Coding	P07992	59	GC19M097024	2.281248093	https://www.genecards.org/cgi-bin/carddisp.pl?gene=ERCC1
RAD54L	RAD54 Like	Protein Coding	Q92698	58	GC01P055511	2.278468132	https://www.genecards.org/cgi-bin/carddisp.pl?gene=RAD54L
RNF170	Ring Finger Protein 170	Protein Coding	Q96K19	50	GC08M044297	2.274586201	https://www.genecards.org/cgi-bin/carddisp.pl?gene=RNF170
ETFA	Electron Transfer Flavoprotein Subunit Alpha	Protein Coding	P13804	58	GC15M151951	2.273314476	https://www.genecards.org/cgi-bin/carddisp.pl?gene=ETFA
SLC46A3	Solute Carrier Family 46 Member 3	Protein Coding	Q7Z3Q1	48	GC13M028700	2.272884846	https://www.genecards.org/cgi-bin/carddisp.pl?gene=SLC46A3
SGCD	Sarcoglycan Delta	Protein Coding	Q92629	57	GC05P155686	2.270941257	https://www.genecards.org/cgi-bin/carddisp.pl?gene=SGCD
LAS1L	LAS1 Like Ribosome Biogenesis Factor	Protein Coding	Q9Y4W2	50	GC0XM065440	2.270085096	https://www.genecards.org/cgi-bin/carddisp.pl?gene=LAS1L
JDP2	Jun Dimerization Protein 2	Protein Coding	Q8WYK2	49	GC14P075427	2.267673492	https://www.genecards.org/cgi-bin/carddisp.pl?gene=JDP2
FXN	Frataxin	Protein Coding	Q16595	60	GC09P069035	2.262085676	https://www.genecards.org/cgi-bin/carddisp.pl?gene=FXN
IFT81	Intraflagellar Transport 81	Protein Coding	Q8WYA0	54	GC12P110124	2.260237694	https://www.genecards.org/cgi-bin/carddisp.pl?gene=IFT81
PNKP	Polynucleotide Kinase 3'-Phosphatase	Protein Coding	Q96T60	59	GC19M097202	2.254280806	https://www.genecards.org/cgi-bin/carddisp.pl?gene=PNKP
SARM1	Sterile Alpha And TIR Motif Containing 1	Protein Coding	Q6SZW1	54	GC17P028364	2.248634815	https://www.genecards.org/cgi-bin/carddisp.pl?gene=SARM1
MACROH2A2	MacroH2A.2 Histone	Protein Coding	Q9P0M6	41	GC10P070054	2.248574018	https://www.genecards.org/cgi-bin/carddisp.pl?gene=MACROH2A2
COL9A1	Collagen Type IX Alpha 1 Chain	Protein Coding	P20849	54	GC06M070215	2.247524261	https://www.genecards.org/cgi-bin/carddisp.pl?gene=COL9A1
KCNH2	Potassium Voltage-Gated Channel Subfamily H Member 2	Protein Coding	Q12809	63	GC07M150944	2.242989302	https://www.genecards.org/cgi-bin/carddisp.pl?gene=KCNH2
RECQL4	RecQ Like Helicase 4	Protein Coding	O94761	53	GC08M146813	2.240812063	https://www.genecards.org/cgi-bin/carddisp.pl?gene=RECQL4
FIG4	FIG4 Phosphoinositide 5-Phosphatase	Protein Coding	Q92562	56	GC06P145779	2.240692854	https://www.genecards.org/cgi-bin/carddisp.pl?gene=FIG4
ERAP2	Endoplasmic Reticulum Aminopeptidase 2	Protein Coding	Q6P179	52	GC05P096875	2.234093666	https://www.genecards.org/cgi-bin/carddisp.pl?gene=ERAP2
GLDC	Glycine Decarboxylase	Protein Coding	P23378	60	GC09M006522	2.222199202	https://www.genecards.org/cgi-bin/carddisp.pl?gene=GLDC
AGK	Acylglycerol Kinase	Protein Coding	Q53H12	53	GC07P141551	2.20979166	https://www.genecards.org/cgi-bin/carddisp.pl?gene=AGK
PTGDR	Prostaglandin D2 Receptor	Protein Coding	Q13258	59	GC14P052267	2.208343506	https://www.genecards.org/cgi-bin/carddisp.pl?gene=PTGDR
AARS1	Alanyl-TRNA Synthetase 1	Protein Coding	P49588	56	GC16M073536	2.2075665	https://www.genecards.org/cgi-bin/carddisp.pl?gene=AARS1
MFN2	Mitofusin 2	Protein Coding	O95140	61	GC01P011980	2.206851006	https://www.genecards.org/cgi-bin/carddisp.pl?gene=MFN2
MIB1	MIB E3 Ubiquitin Protein Ligase 1	Protein Coding	Q86YT6	56	GC18P021704	2.206045151	https://www.genecards.org/cgi-bin/carddisp.pl?gene=MIB1
AMT	Aminomethyltransferase	Protein Coding	P48728	56	GC03M054009	2.202435493	https://www.genecards.org/cgi-bin/carddisp.pl?gene=AMT
ORC1	Origin Recognition Complex Subunit 1	Protein Coding	Q13415	58	GC01M052372	2.201797962	https://www.genecards.org/cgi-bin/carddisp.pl?gene=ORC1
SLC5A1	Solute Carrier Family 5 Member 1	Protein Coding	P13866	60	GC22P032043	2.201664448	https://www.genecards.org/cgi-bin/carddisp.pl?gene=SLC5A1
SLC18A3	Solute Carrier Family 18 Member A3	Protein Coding	Q16572	54	GC10P049610	2.201498032	https://www.genecards.org/cgi-bin/carddisp.pl?gene=SLC18A3
ADSL	Adenylosuccinate Lyase	Protein Coding	P30566	59	GC22P040346	2.197737455	https://www.genecards.org/cgi-bin/carddisp.pl?gene=ADSL
MYBPC3	Myosin Binding Protein C3	Protein Coding	Q14896	59	GC11M128621	2.195949078	https://www.genecards.org/cgi-bin/carddisp.pl?gene=MYBPC3
FAM161A	FAM161 Centrosomal Protein A	Protein Coding	Q3B820	45	GC02M061792	2.195328236	https://www.genecards.org/cgi-bin/carddisp.pl?gene=FAM161A
MIP	Major Intrinsic Protein Of Lens Fiber	Protein Coding	P30301	52	GC12M056449	2.193337679	https://www.genecards.org/cgi-bin/carddisp.pl?gene=MIP
MKKS	MKKS Centrosomal Shuttling Protein	Protein Coding	Q9NPJ1	52	GC20M010498	2.191601038	https://www.genecards.org/cgi-bin/carddisp.pl?gene=MKKS
SIX6	SIX Homeobox 6	Protein Coding	O95475	53	GC14P060508	2.190444708	https://www.genecards.org/cgi-bin/carddisp.pl?gene=SIX6
DERL1	Derlin 1	Protein Coding	Q9BUN8	47	GC08M123013	2.188771725	https://www.genecards.org/cgi-bin/carddisp.pl?gene=DERL1
MVP	Major Vault Protein	Protein Coding	Q14764	54	GC16P096667	2.185295105	https://www.genecards.org/cgi-bin/carddisp.pl?gene=MVP
AQP3	Aquaporin 3 (Gill Blood Group)	Protein Coding	Q92482	58	GC09M033431	2.183383465	https://www.genecards.org/cgi-bin/carddisp.pl?gene=AQP3
CCHCR1	Coiled-Coil Alpha-Helical Rod Protein 1	Protein Coding	Q8TD31	50	GC06M097049	2.177765131	https://www.genecards.org/cgi-bin/carddisp.pl?gene=CCHCR1
DERL2	Derlin 2	Protein Coding	Q9GZP9	48	GC17M005471	2.175481796	https://www.genecards.org/cgi-bin/carddisp.pl?gene=DERL2
CHRNA7	Cholinergic Receptor Nicotinic Alpha 7 Subunit	Protein Coding	P36544	56	GC15P031923	2.168665648	https://www.genecards.org/cgi-bin/carddisp.pl?gene=CHRNA7
USH2A	Usherin	Protein Coding	O75445	51	GC01M215622	2.165380478	https://www.genecards.org/cgi-bin/carddisp.pl?gene=USH2A
DSC3	Desmocollin 3	Protein Coding	Q14574	55	GC18M035117	2.165039778	https://www.genecards.org/cgi-bin/carddisp.pl?gene=DSC3
MYO6	Myosin VI	Protein Coding	Q9UM54	56	GC06P075749	2.164082527	https://www.genecards.org/cgi-bin/carddisp.pl?gene=MYO6
KIF1C	Kinesin Family Member 1C	Protein Coding	O43896	53	GC17P121790	2.163305521	https://www.genecards.org/cgi-bin/carddisp.pl?gene=KIF1C
PPIH	Peptidylprolyl Isomerase H	Protein Coding	O43447	50	GC01P055161	2.158263206	https://www.genecards.org/cgi-bin/carddisp.pl?gene=PPIH
DYNC2H1	Dynein Cytoplasmic 2 Heavy Chain 1	Protein Coding	Q8NCM8	51	GC11P103109	2.149154663	https://www.genecards.org/cgi-bin/carddisp.pl?gene=DYNC2H1
TIMM50	Translocase Of Inner Mitochondrial Membrane 50	Protein Coding	Q3ZCQ8	52	GC19P039480	2.147729158	https://www.genecards.org/cgi-bin/carddisp.pl?gene=TIMM50
SUOX	Sulfite Oxidase	Protein Coding	P51687	58	GC12P055997	2.147613525	https://www.genecards.org/cgi-bin/carddisp.pl?gene=SUOX
MYL2	Myosin Light Chain 2	Protein Coding	P10916	62	GC12M111791	2.147491932	https://www.genecards.org/cgi-bin/carddisp.pl?gene=MYL2
SUCLG1	Succinate-CoA Ligase GDP/ADP-Forming Subunit Alpha	Protein Coding	P53597	58	GC02M084423	2.147389889	https://www.genecards.org/cgi-bin/carddisp.pl?gene=SUCLG1
ZNF671	Zinc Finger Protein 671	Protein Coding	Q8TAW3	41	GC19M057719	2.145063162	https://www.genecards.org/cgi-bin/carddisp.pl?gene=ZNF671
ASAH1	N-Acylsphingosine Amidohydrolase 1	Protein Coding	Q13510	62	GC08M018055	2.143560886	https://www.genecards.org/cgi-bin/carddisp.pl?gene=ASAH1
PCDH15	Protocadherin Related 15	Protein Coding	Q96QU1	55	GC10M053802	2.142431736	https://www.genecards.org/cgi-bin/carddisp.pl?gene=PCDH15
FZD8	Frizzled Class Receptor 8	Protein Coding	Q9H461	54	GC10M035638	2.140779734	https://www.genecards.org/cgi-bin/carddisp.pl?gene=FZD8
TPM1	Tropomyosin 1	Protein Coding	P09493	61	GC15P174366	2.137727261	https://www.genecards.org/cgi-bin/carddisp.pl?gene=TPM1
LNX1	Ligand Of Numb-Protein X 1	Protein Coding	Q8TBB1	52	GC04M053459	2.127121449	https://www.genecards.org/cgi-bin/carddisp.pl?gene=LNX1
SLC29A3	Solute Carrier Family 29 Member 3	Protein Coding	Q9BZD2	55	GC10P072815	2.126805782	https://www.genecards.org/cgi-bin/carddisp.pl?gene=SLC29A3
TNC	Tenascin C	Protein Coding	P24821	63	GC09M115019	2.124883652	https://www.genecards.org/cgi-bin/carddisp.pl?gene=TNC
ADORA2B	Adenosine A2b Receptor	Protein Coding	P29275	60	GC17P122135	2.120581388	https://www.genecards.org/cgi-bin/carddisp.pl?gene=ADORA2B
EMILIN2	Elastin Microfibril Interfacer 2	Protein Coding	Q9BXX0	45	GC18P002846	2.119277	https://www.genecards.org/cgi-bin/carddisp.pl?gene=EMILIN2
CLN8	CLN8 Transmembrane ER And ERGIC Protein	Protein Coding	Q9UBY8	52	GC08P001755	2.119100571	https://www.genecards.org/cgi-bin/carddisp.pl?gene=CLN8
BBS10	Bardet-Biedl Syndrome 10	Protein Coding	Q8TAM1	52	GC12M076344	2.118737221	https://www.genecards.org/cgi-bin/carddisp.pl?gene=BBS10
BBS7	Bardet-Biedl Syndrome 7	Protein Coding	Q8IWZ6	51	GC04M121824	2.118737221	https://www.genecards.org/cgi-bin/carddisp.pl?gene=BBS7
GCDH	Glutaryl-CoA Dehydrogenase	Protein Coding	Q92947	58	GC19P012891	2.108784676	https://www.genecards.org/cgi-bin/carddisp.pl?gene=GCDH
NPTX1	Neuronal Pentraxin 1	Protein Coding	Q15818	54	GC17M080466	2.106164932	https://www.genecards.org/cgi-bin/carddisp.pl?gene=NPTX1
ALOX15	Arachidonate 15-Lipoxygenase	Protein Coding	P16050	58	GC17M004630	2.103669882	https://www.genecards.org/cgi-bin/carddisp.pl?gene=ALOX15
ABCC8	ATP Binding Cassette Subfamily C Member 8	Protein Coding	Q09428	59	GC11M017392	2.102276325	https://www.genecards.org/cgi-bin/carddisp.pl?gene=ABCC8
AK1	Adenylate Kinase 1	Protein Coding	P00568	58	GC09M127866	2.100633383	https://www.genecards.org/cgi-bin/carddisp.pl?gene=AK1
FUT3	Fucosyltransferase 3 (Lewis Blood Group)	Protein Coding	P21217	51	GC19M095974	2.098690271	https://www.genecards.org/cgi-bin/carddisp.pl?gene=FUT3
TFDP2	Transcription Factor Dp-2	Protein Coding	Q14188	51	GC03M141944	2.097064495	https://www.genecards.org/cgi-bin/carddisp.pl?gene=TFDP2
GRM1	Glutamate Metabotropic Receptor 1	Protein Coding	Q13255	63	GC06P148246	2.096386433	https://www.genecards.org/cgi-bin/carddisp.pl?gene=GRM1
LAMA1	Laminin Subunit Alpha 1	Protein Coding	P25391	58	GC18M006941	2.093063831	https://www.genecards.org/cgi-bin/carddisp.pl?gene=LAMA1
ADK	Adenosine Kinase	Protein Coding	P55263	63	GC10P074941	2.092625856	https://www.genecards.org/cgi-bin/carddisp.pl?gene=ADK
TJP2	Tight Junction Protein 2	Protein Coding	Q9UDY2	58	GC09P069121	2.092366695	https://www.genecards.org/cgi-bin/carddisp.pl?gene=TJP2
SYNE1	Spectrin Repeat Containing Nuclear Envelope Protein 1	Protein Coding	Q8NF91	54	GC06M152121	2.085419893	https://www.genecards.org/cgi-bin/carddisp.pl?gene=SYNE1
ZCRB1	Zinc Finger CCHC-Type And RNA Binding Motif Containing 1	Protein Coding	Q8TBF4	41	GC12M042312	2.083767891	https://www.genecards.org/cgi-bin/carddisp.pl?gene=ZCRB1
SERPINB6	Serpin Family B Member 6	Protein Coding	P35237	55	GC06M002948	2.083667755	https://www.genecards.org/cgi-bin/carddisp.pl?gene=SERPINB6
PAH	Phenylalanine Hydroxylase	Protein Coding	P00439	60	GC12M102836	2.080232143	https://www.genecards.org/cgi-bin/carddisp.pl?gene=PAH
TPSAB1	Tryptase Alpha/Beta 1	Protein Coding	Q15661	55	GC16P095760	2.070352316	https://www.genecards.org/cgi-bin/carddisp.pl?gene=TPSAB1
ATP6V1B2	ATPase H+ Transporting V1 Subunit B2	Protein Coding	P21281	60	GC08P020197	2.066130638	https://www.genecards.org/cgi-bin/carddisp.pl?gene=ATP6V1B2
ALAS1	5'-Aminolevulinate Synthase 1	Protein Coding	P13196	56	GC03P052198	2.065649509	https://www.genecards.org/cgi-bin/carddisp.pl?gene=ALAS1
CDIPT	CDP-Diacylglycerol--Inositol 3-Phosphatidyltransferase	Protein Coding	O14735	54	GC16M044857	2.065572262	https://www.genecards.org/cgi-bin/carddisp.pl?gene=CDIPT
COQ8A	Coenzyme Q8A	Protein Coding	Q8NI60	56	GC01P226939	2.062019348	https://www.genecards.org/cgi-bin/carddisp.pl?gene=COQ8A
MKS1	MKS Transition Zone Complex Subunit 1	Protein Coding	Q9NXB0	52	GC17M058205	2.056446791	https://www.genecards.org/cgi-bin/carddisp.pl?gene=MKS1
GJB6	Gap Junction Protein Beta 6	Protein Coding	O95452	55	GC13M020221	2.05169034	https://www.genecards.org/cgi-bin/carddisp.pl?gene=GJB6
HARS1	Histidyl-TRNA Synthetase 1	Protein Coding	P12081	57	GC05M140673	2.051101923	https://www.genecards.org/cgi-bin/carddisp.pl?gene=HARS1
TSPAN4	Tetraspanin 4	Protein Coding	O14817	45	GC11P012278	2.049128532	https://www.genecards.org/cgi-bin/carddisp.pl?gene=TSPAN4
PEX1	Peroxisomal Biogenesis Factor 1	Protein Coding	O43933	58	GC07M092487	2.048025846	https://www.genecards.org/cgi-bin/carddisp.pl?gene=PEX1
SH3BP5	SH3 Domain Binding Protein 5	Protein Coding	O60239	50	GC03M026815	2.045059681	https://www.genecards.org/cgi-bin/carddisp.pl?gene=SH3BP5
USH1C	USH1 Protein Network Component Harmonin	Protein Coding	Q9Y6N9	54	GC11M017990	2.044725657	https://www.genecards.org/cgi-bin/carddisp.pl?gene=USH1C
CIB2	Calcium And Integrin Binding Family Member 2	Protein Coding	O75838	51	GC15M078104	2.037035465	https://www.genecards.org/cgi-bin/carddisp.pl?gene=CIB2
EIF3F	Eukaryotic Translation Initiation Factor 3 Subunit F	Protein Coding	O00303	54	GC11P007970	2.035280943	https://www.genecards.org/cgi-bin/carddisp.pl?gene=EIF3F
CDHR3	Cadherin Related Family Member 3	Protein Coding	Q6ZTQ4	47	GC07P105876	2.032646179	https://www.genecards.org/cgi-bin/carddisp.pl?gene=CDHR3
MCPH1	Microcephalin 1	Protein Coding	Q8NEM0	52	GC08P006406	2.031858921	https://www.genecards.org/cgi-bin/carddisp.pl?gene=MCPH1
PRPS1	Phosphoribosyl Pyrophosphate Synthetase 1	Protein Coding	P60891	59	GC0XP107628	2.031760454	https://www.genecards.org/cgi-bin/carddisp.pl?gene=PRPS1
BICD2	BICD Cargo Adaptor 2	Protein Coding	Q8TD16	53	GC09M092711	2.029603004	https://www.genecards.org/cgi-bin/carddisp.pl?gene=BICD2
SPOCK3	SPARC (Osteonectin), Cwcv And Kazal Like Domains Proteoglycan 3	Protein Coding	Q9BQ16	45	GC04M166733	2.029315233	https://www.genecards.org/cgi-bin/carddisp.pl?gene=SPOCK3
YME1L1	YME1 Like 1 ATPase	Protein Coding	Q96TA2	56	GC10M027110	2.011082411	https://www.genecards.org/cgi-bin/carddisp.pl?gene=YME1L1
SIM1	SIM BHLH Transcription Factor 1	Protein Coding	P81133	54	GC06M100386	2.001288414	https://www.genecards.org/cgi-bin/carddisp.pl?gene=SIM1
NSUN2	NOP2/Sun RNA Methyltransferase 2	Protein Coding	Q08J23	56	GC05M006599	1.995011806	https://www.genecards.org/cgi-bin/carddisp.pl?gene=NSUN2
RUBCN	Rubicon Autophagy Regulator	Protein Coding	Q92622	52	GC03M199000	1.993178248	https://www.genecards.org/cgi-bin/carddisp.pl?gene=RUBCN
CTRB1	Chymotrypsinogen B1	Protein Coding	P17538	51	GC16P075218	1.972433567	https://www.genecards.org/cgi-bin/carddisp.pl?gene=CTRB1
BBS1	Bardet-Biedl Syndrome 1	Protein Coding	Q8NFJ9	52	GC11P094727	1.972287655	https://www.genecards.org/cgi-bin/carddisp.pl?gene=BBS1
MUC3B	Mucin 3B, Cell Surface Associated	Protein Coding	Q9H195	27	GC07U903146	1.969670773	https://www.genecards.org/cgi-bin/carddisp.pl?gene=MUC3B
TBX5	T-Box Transcription Factor 5	Protein Coding	Q99593	58	GC12M114353	1.963556647	https://www.genecards.org/cgi-bin/carddisp.pl?gene=TBX5
MARVELD2	MARVEL Domain Containing 2	Protein Coding	Q8N4S9	51	GC05P069415	1.9633044	https://www.genecards.org/cgi-bin/carddisp.pl?gene=MARVELD2
PIGT	Phosphatidylinositol Glycan Anchor Biosynthesis Class T	Protein Coding	Q969N2	54	GC20P045416	1.954862714	https://www.genecards.org/cgi-bin/carddisp.pl?gene=PIGT
PNPLA6	Patatin Like Phospholipase Domain Containing 6	Protein Coding	Q8IY17	56	GC19P007534	1.954832792	https://www.genecards.org/cgi-bin/carddisp.pl?gene=PNPLA6
ADH5	Alcohol Dehydrogenase 5 (Class III), Chi Polypeptide	Protein Coding	P11766	57	GC04M099070	1.953595757	https://www.genecards.org/cgi-bin/carddisp.pl?gene=ADH5
LCN1	Lipocalin 1	Protein Coding	P31025	51	GC09P135521	1.941980243	https://www.genecards.org/cgi-bin/carddisp.pl?gene=LCN1
MMEL1	Membrane Metalloendopeptidase Like 1	Protein Coding	Q495T6	50	GC01M002590	1.940560102	https://www.genecards.org/cgi-bin/carddisp.pl?gene=MMEL1
PNLIP	Pancreatic Lipase	Protein Coding	P16233	60	GC10P116545	1.939356327	https://www.genecards.org/cgi-bin/carddisp.pl?gene=PNLIP
PCNT	Pericentrin	Protein Coding	O95613	56	GC21P046324	1.92868197	https://www.genecards.org/cgi-bin/carddisp.pl?gene=PCNT
CHCHD3	Coiled-Coil-Helix-Coiled-Coil-Helix Domain Containing 3	Protein Coding	Q9NX63	50	GC07M132784	1.927181244	https://www.genecards.org/cgi-bin/carddisp.pl?gene=CHCHD3
EFEMP2	EGF Containing Fibulin Extracellular Matrix Protein 2	Protein Coding	O95967	57	GC11M129038	1.922501445	https://www.genecards.org/cgi-bin/carddisp.pl?gene=EFEMP2
MOCS2	Molybdenum Cofactor Synthesis 2	Protein Coding	O96033	55	GC05M053095	1.920623422	https://www.genecards.org/cgi-bin/carddisp.pl?gene=MOCS2
SOD3	Superoxide Dismutase 3	Protein Coding	P08294	56	GC04P025931	1.918332577	https://www.genecards.org/cgi-bin/carddisp.pl?gene=SOD3
GABPA	GA Binding Protein Transcription Factor Subunit Alpha	Protein Coding	Q06546	47	GC21P025734	1.917389274	https://www.genecards.org/cgi-bin/carddisp.pl?gene=GABPA
CTNS	Cystinosin, Lysosomal Cystine Transporter	Protein Coding	O60931	57	GC17P003636	1.913119316	https://www.genecards.org/cgi-bin/carddisp.pl?gene=CTNS
PLA2G1B	Phospholipase A2 Group IB	Protein Coding	P04054	55	GC12M120322	1.905809522	https://www.genecards.org/cgi-bin/carddisp.pl?gene=PLA2G1B
ABHD12	Abhydrolase Domain Containing 12, Lysophospholipase	Protein Coding	Q8N2K0	54	GC20M025294	1.903269887	https://www.genecards.org/cgi-bin/carddisp.pl?gene=ABHD12
SH3TC2	SH3 Domain And Tetratricopeptide Repeats 2	Protein Coding	Q8TF17	51	GC05M148923	1.901578069	https://www.genecards.org/cgi-bin/carddisp.pl?gene=SH3TC2
PPY	Pancreatic Polypeptide	Protein Coding	P01298	51	GC17M043940	1.899960399	https://www.genecards.org/cgi-bin/carddisp.pl?gene=PPY
SCP2	Sterol Carrier Protein 2	Protein Coding	P22307	58	GC01P052927	1.898418665	https://www.genecards.org/cgi-bin/carddisp.pl?gene=SCP2
PEX10	Peroxisomal Biogenesis Factor 10	Protein Coding	O60683	54	GC01M002403	1.896692634	https://www.genecards.org/cgi-bin/carddisp.pl?gene=PEX10
ANKH	ANKH Inorganic Pyrophosphate Transport Regulator	Protein Coding	Q9HCJ1	52	GC05M014824	1.891282082	https://www.genecards.org/cgi-bin/carddisp.pl?gene=ANKH
PSMA8	Proteasome 20S Subunit Alpha 8	Protein Coding	Q8TAA3	48	GC18P026133	1.891158938	https://www.genecards.org/cgi-bin/carddisp.pl?gene=PSMA8
SPTBN2	Spectrin Beta, Non-Erythrocytic 2	Protein Coding	O15020	54	GC11M129089	1.890676618	https://www.genecards.org/cgi-bin/carddisp.pl?gene=SPTBN2
KCNJ11	Potassium Inwardly Rectifying Channel Subfamily J Member 11	Protein Coding	Q14654	59	GC11M017988	1.888834357	https://www.genecards.org/cgi-bin/carddisp.pl?gene=KCNJ11
NPHP3	Nephrocystin 3	Protein Coding	Q7Z494	51	GC03M132683	1.883905053	https://www.genecards.org/cgi-bin/carddisp.pl?gene=NPHP3
HSPE1	Heat Shock Protein Family E (Hsp10) Member 1	Protein Coding	P61604	54	GC02P197501	1.873875976	https://www.genecards.org/cgi-bin/carddisp.pl?gene=HSPE1
PEX13	Peroxisomal Biogenesis Factor 13	Protein Coding	Q92968	52	GC02P061017	1.871122956	https://www.genecards.org/cgi-bin/carddisp.pl?gene=PEX13
MIR363	MicroRNA 363	RNA Gene		24	GC0XM134500	1.861277699	https://www.genecards.org/cgi-bin/carddisp.pl?gene=MIR363
ETFB	Electron Transfer Flavoprotein Subunit Beta	Protein Coding	P38117	57	GC19M051345	1.857778072	https://www.genecards.org/cgi-bin/carddisp.pl?gene=ETFB
KCNJ2	Potassium Inwardly Rectifying Channel Subfamily J Member 2	Protein Coding	P63252	61	GC17P070168	1.848055363	https://www.genecards.org/cgi-bin/carddisp.pl?gene=KCNJ2
FUT4	Fucosyltransferase 4	Protein Coding	P22083	52	GC11P096335	1.843054533	https://www.genecards.org/cgi-bin/carddisp.pl?gene=FUT4
ITPKB	Inositol-Trisphosphate 3-Kinase B	Protein Coding	P27987	53	GC01M226631	1.842278838	https://www.genecards.org/cgi-bin/carddisp.pl?gene=ITPKB
SLC44A1	Solute Carrier Family 44 Member 1	Protein Coding	Q8WWI5	54	GC09P105244	1.842214942	https://www.genecards.org/cgi-bin/carddisp.pl?gene=SLC44A1
NDUFS4	NADH:Ubiquinone Oxidoreductase Subunit S4	Protein Coding	O43181	56	GC05P053560	1.836637378	https://www.genecards.org/cgi-bin/carddisp.pl?gene=NDUFS4
SDHC	Succinate Dehydrogenase Complex Subunit C	Protein Coding	Q99643	55	GC01P161314	1.835926175	https://www.genecards.org/cgi-bin/carddisp.pl?gene=SDHC
BCS1L	BCS1 Homolog, Ubiquinol-Cytochrome C Reductase Complex Chaperone	Protein Coding	Q9Y276	57	GC02P218658	1.834706306	https://www.genecards.org/cgi-bin/carddisp.pl?gene=BCS1L
DUSP19	Dual Specificity Phosphatase 19	Protein Coding	Q8WTR2	49	GC02P183078	1.830736876	https://www.genecards.org/cgi-bin/carddisp.pl?gene=DUSP19
CSH2	Chorionic Somatomammotropin Hormone 2	Protein Coding	P0DML3	44	GC17M063872	1.825832248	https://www.genecards.org/cgi-bin/carddisp.pl?gene=CSH2
SOX18	SRY-Box Transcription Factor 18	Protein Coding	P35713	53	GC20M064047	1.814946651	https://www.genecards.org/cgi-bin/carddisp.pl?gene=SOX18
LAMA2	Laminin Subunit Alpha 2	Protein Coding	P24043	56	GC06P146205	1.804985523	https://www.genecards.org/cgi-bin/carddisp.pl?gene=LAMA2
P2RY2	Purinergic Receptor P2Y2	Protein Coding	P41231	56	GC11P095222	1.802487373	https://www.genecards.org/cgi-bin/carddisp.pl?gene=P2RY2
EPS8	EGFR Pathway Substrate 8, Signaling Adaptor	Protein Coding	Q12929	56	GC12M030926	1.80116868	https://www.genecards.org/cgi-bin/carddisp.pl?gene=EPS8
FBLN5	Fibulin 5	Protein Coding	Q9UBX5	60	GC14M091869	1.800318003	https://www.genecards.org/cgi-bin/carddisp.pl?gene=FBLN5
NSD1	Nuclear Receptor Binding SET Domain Protein 1	Protein Coding	Q96L73	56	GC05P187580	1.79067421	https://www.genecards.org/cgi-bin/carddisp.pl?gene=NSD1
SUCLA2	Succinate-CoA Ligase ADP-Forming Subunit Beta	Protein Coding	Q9P2R7	59	GC13M047745	1.790635109	https://www.genecards.org/cgi-bin/carddisp.pl?gene=SUCLA2
GH2	Growth Hormone 2	Protein Coding	P01242	50	GC17M063880	1.790137529	https://www.genecards.org/cgi-bin/carddisp.pl?gene=GH2
CTRB2	Chymotrypsinogen B2	Protein Coding	Q6GPI1	47	GC16M075204	1.786883116	https://www.genecards.org/cgi-bin/carddisp.pl?gene=CTRB2
GAMT	Guanidinoacetate N-Methyltransferase	Protein Coding	Q14353	59	GC19M001397	1.786200762	https://www.genecards.org/cgi-bin/carddisp.pl?gene=GAMT
QDPR	Quinoid Dihydropteridine Reductase	Protein Coding	P09417	59	GC04M017460	1.784645557	https://www.genecards.org/cgi-bin/carddisp.pl?gene=QDPR
CRYAA	Crystallin Alpha A	Protein Coding	P02489	57	GC21P043169	1.778562903	https://www.genecards.org/cgi-bin/carddisp.pl?gene=CRYAA
WDCP	WD Repeat And Coiled Coil Containing	Protein Coding	Q9H6R7	41	GC02M024050	1.775682926	https://www.genecards.org/cgi-bin/carddisp.pl?gene=WDCP
TBCB	Tubulin Folding Cofactor B	Protein Coding	Q99426	48	GC19P122948	1.772130013	https://www.genecards.org/cgi-bin/carddisp.pl?gene=TBCB
SGCB	Sarcoglycan Beta	Protein Coding	Q16585	52	GC04M052019	1.770806193	https://www.genecards.org/cgi-bin/carddisp.pl?gene=SGCB
PEX6	Peroxisomal Biogenesis Factor 6	Protein Coding	Q13608	54	GC06M042963	1.765488625	https://www.genecards.org/cgi-bin/carddisp.pl?gene=PEX6
CTSF	Cathepsin F	Protein Coding	Q9UBX1	61	GC11M129073	1.764668107	https://www.genecards.org/cgi-bin/carddisp.pl?gene=CTSF
CLIP1	CAP-Gly Domain Containing Linker Protein 1	Protein Coding	P30622	58	GC12M122271	1.760157824	https://www.genecards.org/cgi-bin/carddisp.pl?gene=CLIP1
SERPINA6	Serpin Family A Member 6	Protein Coding	P08185	58	GC14M120897	1.758346319	https://www.genecards.org/cgi-bin/carddisp.pl?gene=SERPINA6
LNPEP	Leucyl And Cystinyl Aminopeptidase	Protein Coding	Q9UIQ6	58	GC05P096935	1.755788326	https://www.genecards.org/cgi-bin/carddisp.pl?gene=LNPEP
ZNFX1	Zinc Finger NFX1-Type Containing 1	Protein Coding	Q9P2E3	45	GC20M049737	1.755426526	https://www.genecards.org/cgi-bin/carddisp.pl?gene=ZNFX1
TOPBP1	DNA Topoisomerase II Binding Protein 1	Protein Coding	Q92547	54	GC03M133600	1.75293231	https://www.genecards.org/cgi-bin/carddisp.pl?gene=TOPBP1
COCH	Cochlin	Protein Coding	O43405	54	GC14P030874	1.752760172	https://www.genecards.org/cgi-bin/carddisp.pl?gene=COCH
TMEM70	Transmembrane Protein 70	Protein Coding	Q9BUB7	51	GC08P073972	1.751147747	https://www.genecards.org/cgi-bin/carddisp.pl?gene=TMEM70
MKRN2	Makorin Ring Finger Protein 2	Protein Coding	Q9H000	46	GC03P022837	1.750134349	https://www.genecards.org/cgi-bin/carddisp.pl?gene=MKRN2
SNAPIN	SNAP Associated Protein	Protein Coding	O95295	50	GC01P167155	1.747523785	https://www.genecards.org/cgi-bin/carddisp.pl?gene=SNAPIN
SLC4A7	Solute Carrier Family 4 Member 7	Protein Coding	Q9Y6M7	53	GC03M027372	1.740806341	https://www.genecards.org/cgi-bin/carddisp.pl?gene=SLC4A7
VKORC1	Vitamin K Epoxide Reductase Complex Subunit 1	Protein Coding	Q9BQB6	62	GC16M044983	1.730138659	https://www.genecards.org/cgi-bin/carddisp.pl?gene=VKORC1
RCAN3	RCAN Family Member 3	Protein Coding	Q9UKA8	48	GC01P024502	1.727624536	https://www.genecards.org/cgi-bin/carddisp.pl?gene=RCAN3
HPGDS	Hematopoietic Prostaglandin D Synthase	Protein Coding	O60760	54	GC04M094298	1.726615906	https://www.genecards.org/cgi-bin/carddisp.pl?gene=HPGDS
PDP1	Pyruvate Dehydrogenase Phosphatase Catalytic Subunit 1	Protein Coding	Q9P0J1	60	GC08P093857	1.721949935	https://www.genecards.org/cgi-bin/carddisp.pl?gene=PDP1
CCDC50	Coiled-Coil Domain Containing 50	Protein Coding	Q8IVM0	51	GC03P191329	1.713700056	https://www.genecards.org/cgi-bin/carddisp.pl?gene=CCDC50
PSG9	Pregnancy Specific Beta-1-Glycoprotein 9	Protein Coding	Q00887	45	GC19M096965	1.709565759	https://www.genecards.org/cgi-bin/carddisp.pl?gene=PSG9
AHI1	Abelson Helper Integration Site 1	Protein Coding	Q8N157	54	GC06M135283	1.70946455	https://www.genecards.org/cgi-bin/carddisp.pl?gene=AHI1
SACS	Sacsin Molecular Chaperone	Protein Coding	Q9NZJ4	50	GC13M023288	1.705718398	https://www.genecards.org/cgi-bin/carddisp.pl?gene=SACS
TNFSF13	TNF Superfamily Member 13	Protein Coding	O75888	57	GC17P007558	1.703269005	https://www.genecards.org/cgi-bin/carddisp.pl?gene=TNFSF13
SNORA73B	Small Nucleolar RNA, H/ACA Box 73B	RNA Gene		27	GC01P028508	1.700074434	https://www.genecards.org/cgi-bin/carddisp.pl?gene=SNORA73B
PARP8	Poly(ADP-Ribose) Polymerase Family Member 8	Protein Coding	Q8N3A8	50	GC05P050665	1.699530721	https://www.genecards.org/cgi-bin/carddisp.pl?gene=PARP8
PEX3	Peroxisomal Biogenesis Factor 3	Protein Coding	P56589	54	GC06P143450	1.698673487	https://www.genecards.org/cgi-bin/carddisp.pl?gene=PEX3
RIT1	Ras Like Without CAAX 1	Protein Coding	Q92963	59	GC01M155897	1.692531586	https://www.genecards.org/cgi-bin/carddisp.pl?gene=RIT1
CRX	Cone-Rod Homeobox	Protein Coding	O43186	54	GC19P047819	1.68896842	https://www.genecards.org/cgi-bin/carddisp.pl?gene=CRX
EIF5AL1	Eukaryotic Translation Initiation Factor 5A Like 1	Protein Coding	Q6IS14	35	GC10P079512	1.678670526	https://www.genecards.org/cgi-bin/carddisp.pl?gene=EIF5AL1
MC4R	Melanocortin 4 Receptor	Protein Coding	P32245	59	GC18M060371	1.677773476	https://www.genecards.org/cgi-bin/carddisp.pl?gene=MC4R
TTPA	Alpha Tocopherol Transfer Protein	Protein Coding	P49638	54	GC08M063048	1.676605105	https://www.genecards.org/cgi-bin/carddisp.pl?gene=TTPA
BMX	BMX Non-Receptor Tyrosine Kinase	Protein Coding	P51813	58	GC0XP015464	1.671041608	https://www.genecards.org/cgi-bin/carddisp.pl?gene=BMX
DNAJB9	DnaJ Heat Shock Protein Family (Hsp40) Member B9	Protein Coding	Q9UBS3	50	GC07P108569	1.665803671	https://www.genecards.org/cgi-bin/carddisp.pl?gene=DNAJB9
COL11A1	Collagen Type XI Alpha 1 Chain	Protein Coding	P12107	56	GC01M102876	1.663753748	https://www.genecards.org/cgi-bin/carddisp.pl?gene=COL11A1
ALAS2	5'-Aminolevulinate Synthase 2	Protein Coding	P22557	58	GC0XM055009	1.663101792	https://www.genecards.org/cgi-bin/carddisp.pl?gene=ALAS2
RBBP8	RB Binding Protein 8, Endonuclease	Protein Coding	Q99708	56	GC18P022798	1.660007238	https://www.genecards.org/cgi-bin/carddisp.pl?gene=RBBP8
LDB3	LIM Domain Binding 3	Protein Coding	O75112	54	GC10P086666	1.655085921	https://www.genecards.org/cgi-bin/carddisp.pl?gene=LDB3
SERPINA2	Serpin Family A Member 2 (Gene/Pseudogene)	Protein Coding	P20848	38	GC14M120898	1.653363228	https://www.genecards.org/cgi-bin/carddisp.pl?gene=SERPINA2
DSPP	Dentin Sialophosphoprotein	Protein Coding	Q9NZW4	51	GC04P087608	1.65083003	https://www.genecards.org/cgi-bin/carddisp.pl?gene=DSPP
TERF1	Telomeric Repeat Binding Factor 1	Protein Coding	P54274	55	GC08P073008	1.649068713	https://www.genecards.org/cgi-bin/carddisp.pl?gene=TERF1
SPTLC1	Serine Palmitoyltransferase Long Chain Base Subunit 1	Protein Coding	O15269	58	GC09M111277	1.647783041	https://www.genecards.org/cgi-bin/carddisp.pl?gene=SPTLC1
PHOX2B	Paired Like Homeobox 2B	Protein Coding	Q99453	57	GC04M041746	1.646661758	https://www.genecards.org/cgi-bin/carddisp.pl?gene=PHOX2B
METAP2	Methionyl Aminopeptidase 2	Protein Coding	P50579	54	GC12P095473	1.639174938	https://www.genecards.org/cgi-bin/carddisp.pl?gene=METAP2
GNE	Glucosamine (UDP-N-Acetyl)-2-Epimerase/N-Acetylmannosamine Kinase	Protein Coding	Q9Y223	55	GC09M036214	1.627637148	https://www.genecards.org/cgi-bin/carddisp.pl?gene=GNE
BRF1	BRF1 RNA Polymerase III Transcription Initiation Factor Subunit	Protein Coding	Q92994	54	GC14M121117	1.627594352	https://www.genecards.org/cgi-bin/carddisp.pl?gene=BRF1
CDC123	Cell Division Cycle 123	Protein Coding	O75794	48	GC10P012195	1.624920607	https://www.genecards.org/cgi-bin/carddisp.pl?gene=CDC123
MOCS1	Molybdenum Cofactor Synthesis 1	Protein Coding	Q9NZB8	54	GC06M039899	1.617589951	https://www.genecards.org/cgi-bin/carddisp.pl?gene=MOCS1
SPTLC2	Serine Palmitoyltransferase Long Chain Base Subunit 2	Protein Coding	O15270	59	GC14M077505	1.615228176	https://www.genecards.org/cgi-bin/carddisp.pl?gene=SPTLC2
AQP5	Aquaporin 5	Protein Coding	P55064	59	GC12P049961	1.595983505	https://www.genecards.org/cgi-bin/carddisp.pl?gene=AQP5
NCOA5	Nuclear Receptor Coactivator 5	Protein Coding	Q9HCD5	44	GC20M046060	1.592719913	https://www.genecards.org/cgi-bin/carddisp.pl?gene=NCOA5
LAP3	Leucine Aminopeptidase 3	Protein Coding	P28838	55	GC04P025779	1.586899042	https://www.genecards.org/cgi-bin/carddisp.pl?gene=LAP3
PPOX	Protoporphyrinogen Oxidase	Protein Coding	P50336	56	GC01P167678	1.586699963	https://www.genecards.org/cgi-bin/carddisp.pl?gene=PPOX
SUFU	SUFU Negative Regulator Of Hedgehog Signaling	Protein Coding	Q9UMX1	55	GC10P113124	1.583027005	https://www.genecards.org/cgi-bin/carddisp.pl?gene=SUFU
MIR625	MicroRNA 625	RNA Gene		23	GC14P065471	1.582923174	https://www.genecards.org/cgi-bin/carddisp.pl?gene=MIR625
RAP1GDS1	Rap1 GTPase-GDP Dissociation Stimulator 1	Protein Coding	P52306	52	GC04P098261	1.581683278	https://www.genecards.org/cgi-bin/carddisp.pl?gene=RAP1GDS1
MTM1	Myotubularin 1	Protein Coding	Q13496	56	GC0XP150562	1.579704285	https://www.genecards.org/cgi-bin/carddisp.pl?gene=MTM1
EYA4	EYA Transcriptional Coactivator And Phosphatase 4	Protein Coding	O95677	55	GC06P133240	1.573101759	https://www.genecards.org/cgi-bin/carddisp.pl?gene=EYA4
HOXC6	Homeobox C6	Protein Coding	P09630	46	GC12P053990	1.558405519	https://www.genecards.org/cgi-bin/carddisp.pl?gene=HOXC6
TDP1	Tyrosyl-DNA Phosphodiesterase 1	Protein Coding	Q9NUW8	57	GC14P089954	1.558377028	https://www.genecards.org/cgi-bin/carddisp.pl?gene=TDP1
OGFR	Opioid Growth Factor Receptor	Protein Coding	Q9NZT2	48	GC20P062804	1.552715778	https://www.genecards.org/cgi-bin/carddisp.pl?gene=OGFR
MT-RNR2	Mitochondrially Encoded 16S RRNA	RNA Gene	Q8IVG9	31	GCMTP000953	1.549397469	https://www.genecards.org/cgi-bin/carddisp.pl?gene=MT-RNR2
PEX16	Peroxisomal Biogenesis Factor 16	Protein Coding	Q9Y5Y5	51	GC11M128589	1.548738837	https://www.genecards.org/cgi-bin/carddisp.pl?gene=PEX16
CERS1	Ceramide Synthase 1	Protein Coding	P27544	55	GC19M018868	1.548701525	https://www.genecards.org/cgi-bin/carddisp.pl?gene=CERS1
SPRED1	Sprouty Related EVH1 Domain Containing 1	Protein Coding	Q7Z699	56	GC15P038252	1.542140007	https://www.genecards.org/cgi-bin/carddisp.pl?gene=SPRED1
MAPRE1	Microtubule Associated Protein RP/EB Family Member 1	Protein Coding	Q15691	56	GC20P032819	1.540332675	https://www.genecards.org/cgi-bin/carddisp.pl?gene=MAPRE1
OTOF	Otoferlin	Protein Coding	Q9HC10	54	GC02M026546	1.539492369	https://www.genecards.org/cgi-bin/carddisp.pl?gene=OTOF
NARS2	Asparaginyl-TRNA Synthetase 2, Mitochondrial	Protein Coding	Q96I59	55	GC11M078435	1.536284328	https://www.genecards.org/cgi-bin/carddisp.pl?gene=NARS2
TRMU	TRNA Mitochondrial 2-Thiouridylase	Protein Coding	O75648	51	GC22P046330	1.530338645	https://www.genecards.org/cgi-bin/carddisp.pl?gene=TRMU
LEPQTL1	Leptin, Serum Levels Of	Genetic Locus		11	GC02U903086	1.525648117	https://www.genecards.org/cgi-bin/carddisp.pl?gene=LEPQTL1
GJB3	Gap Junction Protein Beta 3	Protein Coding	O75712	56	GC01P034781	1.525527835	https://www.genecards.org/cgi-bin/carddisp.pl?gene=GJB3
RNF128	Ring Finger Protein 128	Protein Coding	Q8TEB7	48	GC0XP106693	1.506665826	https://www.genecards.org/cgi-bin/carddisp.pl?gene=RNF128
CLCN2	Chloride Voltage-Gated Channel 2	Protein Coding	P51788	57	GC03M184346	1.504732609	https://www.genecards.org/cgi-bin/carddisp.pl?gene=CLCN2
COMMD3-BMI1	COMMD3-BMI1 Readthrough	Protein Coding		36	GC10P022316	1.500659585	https://www.genecards.org/cgi-bin/carddisp.pl?gene=COMMD3-BMI1
GRID2	Glutamate Ionotropic Receptor Delta Type Subunit 2	Protein Coding	O43424	58	GC04P092304	1.495764971	https://www.genecards.org/cgi-bin/carddisp.pl?gene=GRID2
ADCYAP1	Adenylate Cyclase Activating Polypeptide 1	Protein Coding	P18509	55	GC18P000895	1.490787268	https://www.genecards.org/cgi-bin/carddisp.pl?gene=ADCYAP1
NRG2	Neuregulin 2	Protein Coding	O14511	55	GC05M139810	1.486758232	https://www.genecards.org/cgi-bin/carddisp.pl?gene=NRG2
SNX14	Sorting Nexin 14	Protein Coding	Q9Y5W7	50	GC06M097878	1.482301593	https://www.genecards.org/cgi-bin/carddisp.pl?gene=SNX14
WDPCP	WD Repeat Containing Planar Cell Polarity Effector	Protein Coding	O95876	50	GC02M063121	1.477150202	https://www.genecards.org/cgi-bin/carddisp.pl?gene=WDPCP
EIF2B2	Eukaryotic Translation Initiation Factor 2B Subunit Beta	Protein Coding	P49770	56	GC14P075002	1.476281166	https://www.genecards.org/cgi-bin/carddisp.pl?gene=EIF2B2
BZW2	Basic Leucine Zipper And W2 Domains 2	Protein Coding	Q9Y6E2	45	GC07P016646	1.475627542	https://www.genecards.org/cgi-bin/carddisp.pl?gene=BZW2
DEUP1	Deuterosome Assembly Protein 1	Protein Coding	Q05D60	42	GC11P095856	1.466179729	https://www.genecards.org/cgi-bin/carddisp.pl?gene=DEUP1
CELA3B	Chymotrypsin Like Elastase 3B	Protein Coding	P08861	51	GC01P021977	1.465327501	https://www.genecards.org/cgi-bin/carddisp.pl?gene=CELA3B
FCRL6	Fc Receptor Like 6	Protein Coding	Q6DN72	46	GC01P159800	1.462805867	https://www.genecards.org/cgi-bin/carddisp.pl?gene=FCRL6
NOMO3	NODAL Modulator 3	Protein Coding	P69849	41	GC16P016232	1.462080956	https://www.genecards.org/cgi-bin/carddisp.pl?gene=NOMO3
NME4	NME/NM23 Nucleoside Diphosphate Kinase 4	Protein Coding	O00746	54	GC16P000396	1.461605549	https://www.genecards.org/cgi-bin/carddisp.pl?gene=NME4
REG3A	Regenerating Family Member 3 Alpha	Protein Coding	Q06141	50	GC02M079157	1.454897642	https://www.genecards.org/cgi-bin/carddisp.pl?gene=REG3A
PAX3	Paired Box 3	Protein Coding	P23760	58	GC02M222199	1.452427745	https://www.genecards.org/cgi-bin/carddisp.pl?gene=PAX3
WHRN	Whirlin	Protein Coding	Q9P202	48	GC09M117898	1.446849823	https://www.genecards.org/cgi-bin/carddisp.pl?gene=WHRN
IFRD1	Interferon Related Developmental Regulator 1	Protein Coding	O00458	52	GC07P112422	1.433152199	https://www.genecards.org/cgi-bin/carddisp.pl?gene=IFRD1
PSG4	Pregnancy Specific Beta-1-Glycoprotein 4	Protein Coding	Q00888	45	GC19M096960	1.425895929	https://www.genecards.org/cgi-bin/carddisp.pl?gene=PSG4
COL9A3	Collagen Type IX Alpha 3 Chain	Protein Coding	Q14050	55	GC20P062816	1.422061563	https://www.genecards.org/cgi-bin/carddisp.pl?gene=COL9A3
SLC12A1	Solute Carrier Family 12 Member 1	Protein Coding	Q13621	61	GC15P166303	1.41263485	https://www.genecards.org/cgi-bin/carddisp.pl?gene=SLC12A1
LMTK3	Lemur Tyrosine Kinase 3	Protein Coding	Q96Q04	44	GC19M048485	1.411415339	https://www.genecards.org/cgi-bin/carddisp.pl?gene=LMTK3
HCN4	Hyperpolarization Activated Cyclic Nucleotide Gated Potassium Channel 4	Protein Coding	Q9Y3Q4	60	GC15M073319	1.410412788	https://www.genecards.org/cgi-bin/carddisp.pl?gene=HCN4
CIRBP	Cold Inducible RNA Binding Protein	Protein Coding	Q14011	48	GC19P001259	1.407473087	https://www.genecards.org/cgi-bin/carddisp.pl?gene=CIRBP
TRIOBP	TRIO And F-Actin Binding Protein	Protein Coding	Q9H2D6	53	GC22P037697	1.406785607	https://www.genecards.org/cgi-bin/carddisp.pl?gene=TRIOBP
NPHP1	Nephrocystin 1	Protein Coding	O15259	55	GC02M110122	1.40641439	https://www.genecards.org/cgi-bin/carddisp.pl?gene=NPHP1
YARS1	Tyrosyl-TRNA Synthetase 1	Protein Coding	P54577	56	GC01M032776	1.403841734	https://www.genecards.org/cgi-bin/carddisp.pl?gene=YARS1
SETX	Senataxin	Protein Coding	Q7Z333	54	GC09M132261	1.402890563	https://www.genecards.org/cgi-bin/carddisp.pl?gene=SETX
NDP	Norrin Cystine Knot Growth Factor NDP	Protein Coding	Q00604	54	GC0XM043948	1.402316928	https://www.genecards.org/cgi-bin/carddisp.pl?gene=NDP
FOXC2	Forkhead Box C2	Protein Coding	Q99958	56	GC16P098528	1.394473433	https://www.genecards.org/cgi-bin/carddisp.pl?gene=FOXC2
EXO1	Exonuclease 1	Protein Coding	Q9UQ84	56	GC01P241847	1.39394033	https://www.genecards.org/cgi-bin/carddisp.pl?gene=EXO1
MYO1D	Myosin ID	Protein Coding	O94832	48	GC17M032492	1.391778708	https://www.genecards.org/cgi-bin/carddisp.pl?gene=MYO1D
TOP3A	DNA Topoisomerase III Alpha	Protein Coding	Q13472	56	GC17M018271	1.389109612	https://www.genecards.org/cgi-bin/carddisp.pl?gene=TOP3A
PRICKLE1	Prickle Planar Cell Polarity Protein 1	Protein Coding	Q96MT3	58	GC12M042456	1.3883847	https://www.genecards.org/cgi-bin/carddisp.pl?gene=PRICKLE1
ALG3	ALG3 Alpha-1,3- Mannosyltransferase	Protein Coding	Q92685	54	GC03M184244	1.381084919	https://www.genecards.org/cgi-bin/carddisp.pl?gene=ALG3
SMOC1	SPARC Related Modular Calcium Binding 1	Protein Coding	Q9H4F8	52	GC14P069854	1.371833682	https://www.genecards.org/cgi-bin/carddisp.pl?gene=SMOC1
USH1G	USH1 Protein Network Component Sans	Protein Coding	Q495M9	51	GC17M074916	1.371827841	https://www.genecards.org/cgi-bin/carddisp.pl?gene=USH1G
PROKR1	Prokineticin Receptor 1	Protein Coding	Q8TCW9	47	GC02P068643	1.369955778	https://www.genecards.org/cgi-bin/carddisp.pl?gene=PROKR1
FDXR	Ferredoxin Reductase	Protein Coding	P22570	57	GC17M074862	1.36717391	https://www.genecards.org/cgi-bin/carddisp.pl?gene=FDXR
PEX5	Peroxisomal Biogenesis Factor 5	Protein Coding	P50542	57	GC12P042138	1.364526272	https://www.genecards.org/cgi-bin/carddisp.pl?gene=PEX5
ADGRV1	Adhesion G Protein-Coupled Receptor V1	Protein Coding	Q8WXG9	53	GC05P090529	1.364526272	https://www.genecards.org/cgi-bin/carddisp.pl?gene=ADGRV1
RMI1	RecQ Mediated Genome Instability 1	Protein Coding	Q9H9A7	51	GC09P083980	1.356288433	https://www.genecards.org/cgi-bin/carddisp.pl?gene=RMI1
IKZF2	IKAROS Family Zinc Finger 2	Protein Coding	Q9UKS7	52	GC02M213001	1.351456046	https://www.genecards.org/cgi-bin/carddisp.pl?gene=IKZF2
HSPA4L	Heat Shock Protein Family A (Hsp70) Member 4 Like	Protein Coding	O95757	44	GC04P127781	1.351452827	https://www.genecards.org/cgi-bin/carddisp.pl?gene=HSPA4L
SYT14	Synaptotagmin 14	Protein Coding	Q8NB59	48	GC01P209900	1.350593448	https://www.genecards.org/cgi-bin/carddisp.pl?gene=SYT14
MARK2	Microtubule Affinity Regulating Kinase 2	Protein Coding	Q7KZI7	52	GC11P063838	1.346799254	https://www.genecards.org/cgi-bin/carddisp.pl?gene=MARK2
MICOS13	Mitochondrial Contact Site And Cristae Organizing System Subunit 13	Protein Coding	Q5XKP0	49	GC19M095960	1.337723255	https://www.genecards.org/cgi-bin/carddisp.pl?gene=MICOS13
GK	Glycerol Kinase	Protein Coding	P32189	59	GC0XP031472	1.33352232	https://www.genecards.org/cgi-bin/carddisp.pl?gene=GK
PROK1	Prokineticin 1	Protein Coding	P58294	47	GC01P110451	1.31988585	https://www.genecards.org/cgi-bin/carddisp.pl?gene=PROK1
PFDN5	Prefoldin Subunit 5	Protein Coding	Q99471	47	GC12P053295	1.318380594	https://www.genecards.org/cgi-bin/carddisp.pl?gene=PFDN5
TMPRSS3	Transmembrane Serine Protease 3	Protein Coding	P57727	55	GC21M042371	1.315819979	https://www.genecards.org/cgi-bin/carddisp.pl?gene=TMPRSS3
SLC33A1	Solute Carrier Family 33 Member 1	Protein Coding	O00400	55	GC03M155821	1.300407529	https://www.genecards.org/cgi-bin/carddisp.pl?gene=SLC33A1
LOXHD1	Lipoxygenase Homology PLAT Domains 1	Protein Coding	Q8IVV2	46	GC18M046476	1.29438889	https://www.genecards.org/cgi-bin/carddisp.pl?gene=LOXHD1
NAT1	N-Acetyltransferase 1	Protein Coding	P18440	58	GC08P018183	1.291980624	https://www.genecards.org/cgi-bin/carddisp.pl?gene=NAT1
SLC4A4	Solute Carrier Family 4 Member 4	Protein Coding	Q9Y6R1	59	GC04P071063	1.282132387	https://www.genecards.org/cgi-bin/carddisp.pl?gene=SLC4A4
SLC5A7	Solute Carrier Family 5 Member 7	Protein Coding	Q9GZV3	56	GC02P107969	1.267943501	https://www.genecards.org/cgi-bin/carddisp.pl?gene=SLC5A7
BET1L	Bet1 Golgi Vesicular Membrane Trafficking Protein Like	Protein Coding	Q9NYM9	42	GC11M012484	1.264168501	https://www.genecards.org/cgi-bin/carddisp.pl?gene=BET1L
JMJD6	Jumonji Domain Containing 6, Arginine Demethylase And Lysine Hydroxylase	Protein Coding	Q6NYC1	53	GC17M086268	1.262572169	https://www.genecards.org/cgi-bin/carddisp.pl?gene=JMJD6
UBE3C	Ubiquitin Protein Ligase E3C	Protein Coding	Q15386	54	GC07P157138	1.259647369	https://www.genecards.org/cgi-bin/carddisp.pl?gene=UBE3C
SETD4	SET Domain Containing 4	Protein Coding	Q9NVD3	42	GC21M036034	1.258954406	https://www.genecards.org/cgi-bin/carddisp.pl?gene=SETD4
KCNJ10	Potassium Inwardly Rectifying Channel Subfamily J Member 10	Protein Coding	P78508	59	GC01M159998	1.258226871	https://www.genecards.org/cgi-bin/carddisp.pl?gene=KCNJ10
SURF1	SURF1 Cytochrome C Oxidase Assembly Factor	Protein Coding	Q15526	54	GC09M133351	1.254039168	https://www.genecards.org/cgi-bin/carddisp.pl?gene=SURF1
CHRNE	Cholinergic Receptor Nicotinic Epsilon Subunit	Protein Coding	Q04844	58	GC17M004897	1.253953338	https://www.genecards.org/cgi-bin/carddisp.pl?gene=CHRNE
TMEM231	Transmembrane Protein 231	Protein Coding	Q9H6L2	50	GC16M075536	1.253953338	https://www.genecards.org/cgi-bin/carddisp.pl?gene=TMEM231
TULP3	TUB Like Protein 3	Protein Coding	O75386	53	GC12P002877	1.251131296	https://www.genecards.org/cgi-bin/carddisp.pl?gene=TULP3
FBXO38	F-Box Protein 38	Protein Coding	Q6PIJ6	49	GC05P148383	1.249995708	https://www.genecards.org/cgi-bin/carddisp.pl?gene=FBXO38
ARL6	ADP Ribosylation Factor Like GTPase 6	Protein Coding	Q9H0F7	53	GC03P097764	1.240042329	https://www.genecards.org/cgi-bin/carddisp.pl?gene=ARL6
PEX12	Peroxisomal Biogenesis Factor 12	Protein Coding	O00623	51	GC17M035574	1.240042329	https://www.genecards.org/cgi-bin/carddisp.pl?gene=PEX12
POU3F4	POU Class 3 Homeobox 4	Protein Coding	P49335	49	GC0XP083508	1.240042329	https://www.genecards.org/cgi-bin/carddisp.pl?gene=POU3F4
CLRN1	Clarin 1	Protein Coding	P58418	47	GC03M150926	1.240042329	https://www.genecards.org/cgi-bin/carddisp.pl?gene=CLRN1
SYNE4	Spectrin Repeat Containing Nuclear Envelope Family Member 4	Protein Coding	Q8N205	41	GC19M036003	1.240042329	https://www.genecards.org/cgi-bin/carddisp.pl?gene=SYNE4
ADGRG7	Adhesion G Protein-Coupled Receptor G7	Protein Coding	Q96K78	44	GC03P100609	1.217252851	https://www.genecards.org/cgi-bin/carddisp.pl?gene=ADGRG7
KHDC3L	KH Domain Containing 3 Like, Subcortical Maternal Complex Member	Protein Coding	Q587J8	42	GC06P073362	1.217252851	https://www.genecards.org/cgi-bin/carddisp.pl?gene=KHDC3L
PSG11	Pregnancy Specific Beta-1-Glycoprotein 11	Protein Coding	Q9UQ72	40	GC19M096954	1.217252851	https://www.genecards.org/cgi-bin/carddisp.pl?gene=PSG11
CGB2	Chorionic Gonadotropin Subunit Beta 2	Protein Coding	Q6NT52	37	GC19P049031	1.217252851	https://www.genecards.org/cgi-bin/carddisp.pl?gene=CGB2
DPH1	Diphthamide Biosynthesis 1	Protein Coding	Q9BZG8	52	GC17P002030	1.210137606	https://www.genecards.org/cgi-bin/carddisp.pl?gene=DPH1
CSH1	Chorionic Somatomammotropin Hormone 1	Protein Coding	P0DML2	48	GC17M063894	1.206668377	https://www.genecards.org/cgi-bin/carddisp.pl?gene=CSH1
EXT2	Exostosin Glycosyltransferase 2	Protein Coding	Q93063	57	GC11P044095	1.190985918	https://www.genecards.org/cgi-bin/carddisp.pl?gene=EXT2
CELA1	Chymotrypsin Like Elastase 1	Protein Coding	Q9UNI1	50	GC12M051328	1.185361862	https://www.genecards.org/cgi-bin/carddisp.pl?gene=CELA1
ALG14	ALG14 UDP-N-Acetylglucosaminyltransferase Subunit	Protein Coding	Q96F25	52	GC01M094974	1.180588126	https://www.genecards.org/cgi-bin/carddisp.pl?gene=ALG14
OCIAD2	OCIA Domain Containing 2	Protein Coding	Q56VL3	43	GC04M048887	1.177260041	https://www.genecards.org/cgi-bin/carddisp.pl?gene=OCIAD2
CYLD-AS1	CYLD Antisense RNA 1	RNA Gene		22	GC16M050736	1.176919818	https://www.genecards.org/cgi-bin/carddisp.pl?gene=CYLD-AS1
MARK3	Microtubule Affinity Regulating Kinase 3	Protein Coding	P27448	58	GC14P103385	1.171640158	https://www.genecards.org/cgi-bin/carddisp.pl?gene=MARK3
CRYGC	Crystallin Gamma C	Protein Coding	P07315	52	GC02M208128	1.162906289	https://www.genecards.org/cgi-bin/carddisp.pl?gene=CRYGC
NLRP7	NLR Family Pyrin Domain Containing 7	Protein Coding	Q8WX94	52	GC19M054923	1.162906289	https://www.genecards.org/cgi-bin/carddisp.pl?gene=NLRP7
PSG3	Pregnancy Specific Beta-1-Glycoprotein 3	Protein Coding	Q16557	47	GC19M042721	1.162906289	https://www.genecards.org/cgi-bin/carddisp.pl?gene=PSG3
TMEM222	Transmembrane Protein 222	Protein Coding	Q9H0R3	44	GC01P052804	1.162906289	https://www.genecards.org/cgi-bin/carddisp.pl?gene=TMEM222
ZNF471	Zinc Finger Protein 471	Protein Coding	Q9BX82	44	GC19P123747	1.162906289	https://www.genecards.org/cgi-bin/carddisp.pl?gene=ZNF471
PSG8	Pregnancy Specific Beta-1-Glycoprotein 8	Protein Coding	Q9UQ74	42	GC19M042752	1.162906289	https://www.genecards.org/cgi-bin/carddisp.pl?gene=PSG8
KIAA1958	KIAA1958	Protein Coding	Q8N8K9	41	GC09P112486	1.162906289	https://www.genecards.org/cgi-bin/carddisp.pl?gene=KIAA1958
L3MBTL4	L3MBTL Histone Methyl-Lysine Binding Protein 4	Protein Coding	Q8NA19	41	GC18M005954	1.162906289	https://www.genecards.org/cgi-bin/carddisp.pl?gene=L3MBTL4
LRTOMT	Leucine Rich Transmembrane And O-Methyltransferase Domain Containing	Protein Coding		43	GC11P072080	1.161070585	https://www.genecards.org/cgi-bin/carddisp.pl?gene=LRTOMT
UBA5	Ubiquitin Like Modifier Activating Enzyme 5	Protein Coding	Q9GZZ9	52	GC03P132654	1.154370308	https://www.genecards.org/cgi-bin/carddisp.pl?gene=UBA5
UXS1	UDP-Glucuronate Decarboxylase 1	Protein Coding	Q8NBZ7	50	GC02M106094	1.142271757	https://www.genecards.org/cgi-bin/carddisp.pl?gene=UXS1
FOXJ1	Forkhead Box J1	Protein Coding	Q92949	51	GC17M076136	1.138407469	https://www.genecards.org/cgi-bin/carddisp.pl?gene=FOXJ1
CCKAR	Cholecystokinin A Receptor	Protein Coding	P32238	58	GC04M026483	1.137886524	https://www.genecards.org/cgi-bin/carddisp.pl?gene=CCKAR
GNPTG	N-Acetylglucosamine-1-Phosphate Transferase Subunit Gamma	Protein Coding	Q9UJJ9	50	GC16P001351	1.127634645	https://www.genecards.org/cgi-bin/carddisp.pl?gene=GNPTG
SPATS1	Spermatogenesis Associated Serine Rich 1	Protein Coding	Q496A3	39	GC06P044342	1.12616086	https://www.genecards.org/cgi-bin/carddisp.pl?gene=SPATS1
PLK4	Polo Like Kinase 4	Protein Coding	O00444	60	GC04P127880	1.124519348	https://www.genecards.org/cgi-bin/carddisp.pl?gene=PLK4
PRSS58	Serine Protease 58	Protein Coding	Q8IYP2	44	GC07M142415	1.123472929	https://www.genecards.org/cgi-bin/carddisp.pl?gene=PRSS58
ELP5	Elongator Acetyltransferase Complex Subunit 5	Protein Coding	Q8TE02	44	GC17P007251	1.123047233	https://www.genecards.org/cgi-bin/carddisp.pl?gene=ELP5
GZMK	Granzyme K	Protein Coding	P49863	48	GC05P055024	1.122536898	https://www.genecards.org/cgi-bin/carddisp.pl?gene=GZMK
PSG5	Pregnancy Specific Beta-1-Glycoprotein 5	Protein Coding	Q15238	44	GC19M043166	1.119725704	https://www.genecards.org/cgi-bin/carddisp.pl?gene=PSG5
MARS2	Methionyl-TRNA Synthetase 2, Mitochondrial	Protein Coding	Q96GW9	54	GC02P197705	1.110608339	https://www.genecards.org/cgi-bin/carddisp.pl?gene=MARS2
ATCAY	ATCAY Kinesin Light Chain Interacting Caytaxin	Protein Coding	Q86WG3	50	GC19P121971	1.110608339	https://www.genecards.org/cgi-bin/carddisp.pl?gene=ATCAY
GP9	Glycoprotein IX Platelet	Protein Coding	P14770	58	GC03P140020	1.108848929	https://www.genecards.org/cgi-bin/carddisp.pl?gene=GP9
C1GALT1C1	C1GALT1 Specific Chaperone 1	Protein Coding	Q96EU7	47	GC0XM120625	1.102556944	https://www.genecards.org/cgi-bin/carddisp.pl?gene=C1GALT1C1
CRLS1	Cardiolipin Synthase 1	Protein Coding	Q9UJA2	51	GC20P006005	1.102238059	https://www.genecards.org/cgi-bin/carddisp.pl?gene=CRLS1
DYM	Dymeclin	Protein Coding	Q7RTS9	52	GC18M049041	1.097541094	https://www.genecards.org/cgi-bin/carddisp.pl?gene=DYM
NFE4	Nuclear Factor, Erythroid 4	RNA Gene	Q86UQ8	27	GC07P102973	1.097290277	https://www.genecards.org/cgi-bin/carddisp.pl?gene=NFE4
NEB	Nebulin	Protein Coding	P20929	52	GC02M151485	1.091861963	https://www.genecards.org/cgi-bin/carddisp.pl?gene=NEB
SSTR3	Somatostatin Receptor 3	Protein Coding	P32745	58	GC22M037204	1.087925315	https://www.genecards.org/cgi-bin/carddisp.pl?gene=SSTR3
BHLHE40	Basic Helix-Loop-Helix Family Member E40	Protein Coding	O14503	52	GC03P005020	1.087775707	https://www.genecards.org/cgi-bin/carddisp.pl?gene=BHLHE40
TPSB2	Tryptase Beta 2	Protein Coding	P20231	47	GC16M001227	1.082798004	https://www.genecards.org/cgi-bin/carddisp.pl?gene=TPSB2
DSC2	Desmocollin 2	Protein Coding	Q02487	58	GC18M031058	1.080520391	https://www.genecards.org/cgi-bin/carddisp.pl?gene=DSC2
PIK3R5	Phosphoinositide-3-Kinase Regulatory Subunit 5	Protein Coding	Q8WYR1	56	GC17M008878	1.075452328	https://www.genecards.org/cgi-bin/carddisp.pl?gene=PIK3R5
APTX	Aprataxin	Protein Coding	Q7Z2E3	56	GC09M032886	1.067427635	https://www.genecards.org/cgi-bin/carddisp.pl?gene=APTX
PNPT1	Polyribonucleotide Nucleotidyltransferase 1	Protein Coding	Q8TCS8	56	GC02M055634	1.067427635	https://www.genecards.org/cgi-bin/carddisp.pl?gene=PNPT1
GUCA2A	Guanylate Cyclase Activator 2A	Protein Coding	Q02747	48	GC01M042162	1.065410376	https://www.genecards.org/cgi-bin/carddisp.pl?gene=GUCA2A
PATJ	PATJ Crumbs Cell Polarity Complex Component	Protein Coding	Q8NI35	48	GC01P061743	1.064687252	https://www.genecards.org/cgi-bin/carddisp.pl?gene=PATJ
VANGL2	VANGL Planar Cell Polarity Protein 2	Protein Coding	Q9ULK5	55	GC01P160400	1.058609724	https://www.genecards.org/cgi-bin/carddisp.pl?gene=VANGL2
COL9A2	Collagen Type IX Alpha 2 Chain	Protein Coding	Q14055	55	GC01M040300	1.055215478	https://www.genecards.org/cgi-bin/carddisp.pl?gene=COL9A2
PCSK4	Proprotein Convertase Subtilisin/Kexin Type 4	Protein Coding	Q6UW60	48	GC19M001481	1.050250173	https://www.genecards.org/cgi-bin/carddisp.pl?gene=PCSK4
MKRN3	Makorin Ring Finger Protein 3	Protein Coding	Q13064	51	GC15P172444	1.049897432	https://www.genecards.org/cgi-bin/carddisp.pl?gene=MKRN3
INSL3	Insulin Like 3	Protein Coding	P51460	52	GC19M017816	1.041992426	https://www.genecards.org/cgi-bin/carddisp.pl?gene=INSL3
ATP8A2	ATPase Phospholipid Transporting 8A2	Protein Coding	Q9NTI2	52	GC13P027246	1.033750772	https://www.genecards.org/cgi-bin/carddisp.pl?gene=ATP8A2
CWF19L1	CWF19 Like Cell Cycle Control Factor 1	Protein Coding	Q69YN2	50	GC10M100232	1.033750772	https://www.genecards.org/cgi-bin/carddisp.pl?gene=CWF19L1
LOC126862264	CDK7 Strongly-Dependent Group 2 Enhancer GRCh37_chr16:3293322-3294521	Functional Element		9	GC16P099794	1.03215611	https://www.genecards.org/cgi-bin/carddisp.pl?gene=LOC126862264
HORMAD2	HORMA Domain Containing 2	Protein Coding	Q8N7B1	43	GC22P075770	1.029439211	https://www.genecards.org/cgi-bin/carddisp.pl?gene=HORMAD2
SLC17A8	Solute Carrier Family 17 Member 8	Protein Coding	Q8NDX2	51	GC12P100357	1.024800539	https://www.genecards.org/cgi-bin/carddisp.pl?gene=SLC17A8
TSPEAR	Thrombospondin Type Laminin G Domain And EAR Repeats	Protein Coding	Q8WU66	45	GC21M044497	1.003876925	https://www.genecards.org/cgi-bin/carddisp.pl?gene=TSPEAR
PMPCA	Peptidase, Mitochondrial Processing Subunit Alpha	Protein Coding	Q10713	56	GC09P136410	1.000661254	https://www.genecards.org/cgi-bin/carddisp.pl?gene=PMPCA
PITRM1	Pitrilysin Metallopeptidase 1	Protein Coding	Q5JRX3	54	GC10M003138	0.992731571	https://www.genecards.org/cgi-bin/carddisp.pl?gene=PITRM1
RMI2	RecQ Mediated Genome Instability 2	Protein Coding	Q96E14	44	GC16P096023	0.984365046	https://www.genecards.org/cgi-bin/carddisp.pl?gene=RMI2
TBX6	T-Box Transcription Factor 6	Protein Coding	O95947	52	GC16M030085	0.980103612	https://www.genecards.org/cgi-bin/carddisp.pl?gene=TBX6
ATP2B3	ATPase Plasma Membrane Ca2+ Transporting 3	Protein Coding	Q16720	58	GC0XP153517	0.979404271	https://www.genecards.org/cgi-bin/carddisp.pl?gene=ATP2B3
TBC1D24	TBC1 Domain Family Member 24	Protein Coding	Q9ULP9	51	GC16P002475	0.979404271	https://www.genecards.org/cgi-bin/carddisp.pl?gene=TBC1D24
NDUFA10	NADH:Ubiquinone Oxidoreductase Subunit A10	Protein Coding	O95299	55	GC02M239893	0.977903605	https://www.genecards.org/cgi-bin/carddisp.pl?gene=NDUFA10
FAHD1	Fumarylacetoacetate Hydrolase Domain Containing 1	Protein Coding	Q6P587	47	GC16P001826	0.977903605	https://www.genecards.org/cgi-bin/carddisp.pl?gene=FAHD1
DIP2B	Disco Interacting Protein 2 Homolog B	Protein Coding	Q9P265	50	GC12P050504	0.97058624	https://www.genecards.org/cgi-bin/carddisp.pl?gene=DIP2B
CHSY1	Chondroitin Sulfate Synthase 1	Protein Coding	Q86X52	55	GC15M101175	0.970454037	https://www.genecards.org/cgi-bin/carddisp.pl?gene=CHSY1
GOPC	Golgi Associated PDZ And Coiled-Coil Motif Containing	Protein Coding	Q9HD26	52	GC06M117560	0.969362319	https://www.genecards.org/cgi-bin/carddisp.pl?gene=GOPC
NDUFAF3	NADH:Ubiquinone Oxidoreductase Complex Assembly Factor 3	Protein Coding	Q9BU61	52	GC03P049020	0.968991578	https://www.genecards.org/cgi-bin/carddisp.pl?gene=NDUFAF3
MCHR1	Melanin Concentrating Hormone Receptor 1	Protein Coding	Q99705	55	GC22P040679	0.963441432	https://www.genecards.org/cgi-bin/carddisp.pl?gene=MCHR1
PLPPR5	Phospholipid Phosphatase Related 5	Protein Coding	Q32ZL2	41	GC01M098891	0.963441432	https://www.genecards.org/cgi-bin/carddisp.pl?gene=PLPPR5
SLC15A5	Solute Carrier Family 15 Member 5	Protein Coding	A6NIM6	39	GC12M016188	0.956721246	https://www.genecards.org/cgi-bin/carddisp.pl?gene=SLC15A5
TMEM132E	Transmembrane Protein 132E	Protein Coding	Q6IEE7	48	GC17P122667	0.956675231	https://www.genecards.org/cgi-bin/carddisp.pl?gene=TMEM132E
RYBP	RING1 And YY1 Binding Protein	Protein Coding	Q8N488	51	GC03M072371	0.953576446	https://www.genecards.org/cgi-bin/carddisp.pl?gene=RYBP
GJC2	Gap Junction Protein Gamma 2	Protein Coding	Q5T442	54	GC01P231789	0.953225791	https://www.genecards.org/cgi-bin/carddisp.pl?gene=GJC2
DLX5	Distal-Less Homeobox 5	Protein Coding	P56178	57	GC07M097020	0.949530423	https://www.genecards.org/cgi-bin/carddisp.pl?gene=DLX5
MYO3A	Myosin IIIA	Protein Coding	Q8NEV4	52	GC10P025934	0.94388628	https://www.genecards.org/cgi-bin/carddisp.pl?gene=MYO3A
P2RY12	Purinergic Receptor P2Y12	Protein Coding	Q9H244	60	GC03M151336	0.943418682	https://www.genecards.org/cgi-bin/carddisp.pl?gene=P2RY12
PRSS8	Serine Protease 8	Protein Coding	Q16651	58	GC16M044987	0.933781743	https://www.genecards.org/cgi-bin/carddisp.pl?gene=PRSS8
SHOC2	SHOC2 Leucine Rich Repeat Scaffold Protein	Protein Coding	Q9UQ13	54	GC10P110919	0.927273393	https://www.genecards.org/cgi-bin/carddisp.pl?gene=SHOC2
CARS2	Cysteinyl-TRNA Synthetase 2, Mitochondrial	Protein Coding	Q9HA77	52	GC13M110641	0.91924727	https://www.genecards.org/cgi-bin/carddisp.pl?gene=CARS2
C1GALT1	Core 1 Synthase, Glycoprotein-N-Acetylgalactosamine 3-Beta-Galactosyltransferase 1	Protein Coding	Q9NS00	52	GC07P007156	0.918321729	https://www.genecards.org/cgi-bin/carddisp.pl?gene=C1GALT1
MIR543	MicroRNA 543	RNA Gene		20	GC14P116941	0.902481675	https://www.genecards.org/cgi-bin/carddisp.pl?gene=MIR543
CACNA1D	Calcium Voltage-Gated Channel Subunit Alpha1 D	Protein Coding	Q01668	60	GC03P053328	0.877757192	https://www.genecards.org/cgi-bin/carddisp.pl?gene=CACNA1D
PTGER1	Prostaglandin E Receptor 1	Protein Coding	P34995	52	GC19M096332	0.875873208	https://www.genecards.org/cgi-bin/carddisp.pl?gene=PTGER1
SNAP47	Synaptosome Associated Protein 47	Protein Coding	Q5SQN1	40	GC01P227730	0.867509604	https://www.genecards.org/cgi-bin/carddisp.pl?gene=SNAP47
TENM4	Teneurin Transmembrane Protein 4	Protein Coding	Q6N022	47	GC11M078652	0.864964724	https://www.genecards.org/cgi-bin/carddisp.pl?gene=TENM4
DNASE1L1	Deoxyribonuclease 1 Like 1	Protein Coding	P49184	48	GC0XM154401	0.863824964	https://www.genecards.org/cgi-bin/carddisp.pl?gene=DNASE1L1
N4BP2L2	NEDD4 Binding Protein 2 Like 2	Protein Coding	Q92802	40	GC13M032432	0.857528448	https://www.genecards.org/cgi-bin/carddisp.pl?gene=N4BP2L2
DEFB127	Defensin Beta 127	Protein Coding	Q9H1M4	39	GC20P000157	0.849966645	https://www.genecards.org/cgi-bin/carddisp.pl?gene=DEFB127
SMCR8	SMCR8-C9orf72 Complex Subunit	Protein Coding	Q8TEV9	44	GC17P122277	0.844878435	https://www.genecards.org/cgi-bin/carddisp.pl?gene=SMCR8
AKIRIN1	Akirin 1	Protein Coding	Q9H9L7	43	GC01P038991	0.841598332	https://www.genecards.org/cgi-bin/carddisp.pl?gene=AKIRIN1
GH-LCR	Growth Hormone Locus Control Region	Functional Element		10	GC17P063917	0.820967138	https://www.genecards.org/cgi-bin/carddisp.pl?gene=GH-LCR
NAE1	NEDD8 Activating Enzyme E1 Subunit 1	Protein Coding	Q13564	56	GC16M066844	0.813163161	https://www.genecards.org/cgi-bin/carddisp.pl?gene=NAE1
PLAGL2	PLAG1 Like Zinc Finger 2	Protein Coding	Q9UPG8	45	GC20M032192	0.811969817	https://www.genecards.org/cgi-bin/carddisp.pl?gene=PLAGL2
AK3	Adenylate Kinase 3	Protein Coding	Q9UIJ7	52	GC09M004709	0.811938643	https://www.genecards.org/cgi-bin/carddisp.pl?gene=AK3
ARL4D	ADP Ribosylation Factor Like GTPase 4D	Protein Coding	P49703	43	GC17P043398	0.808760762	https://www.genecards.org/cgi-bin/carddisp.pl?gene=ARL4D
NPPC	Natriuretic Peptide C	Protein Coding	P23582	54	GC02M231921	0.801697791	https://www.genecards.org/cgi-bin/carddisp.pl?gene=NPPC
ISLR	Immunoglobulin Superfamily Containing Leucine Rich Repeat	Protein Coding	O14498	45	GC15P074173	0.795036316	https://www.genecards.org/cgi-bin/carddisp.pl?gene=ISLR
CCKBR	Cholecystokinin B Receptor	Protein Coding	P32239	56	GC11P006259	0.794553041	https://www.genecards.org/cgi-bin/carddisp.pl?gene=CCKBR
NOMO1	NODAL Modulator 1	Protein Coding	Q15155	45	GC16P096088	0.772302628	https://www.genecards.org/cgi-bin/carddisp.pl?gene=NOMO1
C1orf162	Chromosome 1 Open Reading Frame 162	Protein Coding	Q8NEQ5	36	GC01P111473	0.767059207	https://www.genecards.org/cgi-bin/carddisp.pl?gene=C1orf162
MIF4GD	MIF4G Domain Containing	Protein Coding	A9UHW6	38	GC17M075266	0.726324439	https://www.genecards.org/cgi-bin/carddisp.pl?gene=MIF4GD
ALS2	Alsin Rho Guanine Nucleotide Exchange Factor ALS2	Protein Coding	Q96Q42	56	GC02M201701	0.713674366	https://www.genecards.org/cgi-bin/carddisp.pl?gene=ALS2
GJC1	Gap Junction Protein Gamma 1	Protein Coding	P36383	54	GC17M085345	0.713674366	https://www.genecards.org/cgi-bin/carddisp.pl?gene=GJC1
DEDD2	Death Effector Domain Containing 2	Protein Coding	Q8WXF8	42	GC19M042198	0.712712646	https://www.genecards.org/cgi-bin/carddisp.pl?gene=DEDD2
PLEKHO1	Pleckstrin Homology Domain Containing O1	Protein Coding	Q53GL0	41	GC01P166906	0.712712646	https://www.genecards.org/cgi-bin/carddisp.pl?gene=PLEKHO1
ZNF410	Zinc Finger Protein 410	Protein Coding	Q86VK4	40	GC14P073886	0.712712646	https://www.genecards.org/cgi-bin/carddisp.pl?gene=ZNF410
RSRP1	Arginine And Serine Rich Protein 1	Protein Coding	Q9BUV0	37	GC01M025242	0.712712646	https://www.genecards.org/cgi-bin/carddisp.pl?gene=RSRP1
SETBP1	SET Binding Protein 1	Protein Coding	Q9Y6X0	54	GC18P044680	0.669912338	https://www.genecards.org/cgi-bin/carddisp.pl?gene=SETBP1
ABHD17A	Abhydrolase Domain Containing 17A, Depalmitoylase	Protein Coding	Q96GS6	37	GC19M095834	0.633071542	https://www.genecards.org/cgi-bin/carddisp.pl?gene=ABHD17A
ADISSP	Adipose Secreted Signaling Protein	Protein Coding	Q9GZN8	38	GC20M004185	0.609485745	https://www.genecards.org/cgi-bin/carddisp.pl?gene=ADISSP
EFS	Embryonal Fyn-Associated Substrate	Protein Coding	O43281	44	GC14M023356	0.413262665	https://www.genecards.org/cgi-bin/carddisp.pl?gene=EFS
