# Supplementary material for: Mechanistic investigation of Shuanghuanglian against infectious bronchitis in chickens: a network pharmacology and molecular dynamics study
Source: Front Vet Sci. 2025 Mar 12;12:1557850. doi: 10.3389/fvets.2025.1557850 (PMC11936991; doi:10.3389/fvets.2025.1557850)
Supplement: Supplementary file 1 [file Data_Sheet_1.ZIP › Supplementary Table/table 3.xlsx]

## Sheet: 金银花
ID代号	金银花MolId	MolName	Symbol	TargetName
JYH1	MOL003006	(-)-(3R,8S,9R,9aS,10aS)-9-ethenyl-8-(beta-D-glucopyranosyloxy)-2,3,9,9a,10,10a-hexahydro-5-oxo-5H,8H-pyrano[4,3-d]oxazolo[3,2-a]pyridine-3-carboxylic acid_qt	PTGS2	Prostaglandin G/H synthase 2
JYH1	MOL003006	(-)-(3R,8S,9R,9aS,10aS)-9-ethenyl-8-(beta-D-glucopyranosyloxy)-2,3,9,9a,10,10a-hexahydro-5-oxo-5H,8H-pyrano[4,3-d]oxazolo[3,2-a]pyridine-3-carboxylic acid_qt	GABRA1	Gamma-aminobutyric acid receptor subunit alpha-1
JYH2	MOL003095	5-hydroxy-7-methoxy-2-(3,4,5-trimethoxyphenyl)chromone	NOS2	Nitric oxide synthase, inducible
JYH2	MOL003095	5-hydroxy-7-methoxy-2-(3,4,5-trimethoxyphenyl)chromone	ESR1	Estrogen receptor
JYH2	MOL003095	5-hydroxy-7-methoxy-2-(3,4,5-trimethoxyphenyl)chromone	PTGS2	Prostaglandin G/H synthase 2
JYH2	MOL003095	5-hydroxy-7-methoxy-2-(3,4,5-trimethoxyphenyl)chromone	ESR2	Estrogen receptor beta
JYH2	MOL003095	5-hydroxy-7-methoxy-2-(3,4,5-trimethoxyphenyl)chromone	CHEK1	Serine/threonine-protein kinase Chk1
JYH2	MOL003095	5-hydroxy-7-methoxy-2-(3,4,5-trimethoxyphenyl)chromone	CALM	Calmodulin
JYH3	MOL002773	beta-carotene	BCL2	Apoptosis regulator Bcl-2
JYH3	MOL002773	beta-carotene	CAV1	Caveolin-1
JYH3	MOL002773	beta-carotene	VEGFA	Vascular endothelial growth factor A
JYH3	MOL002773	beta-carotene	MMP2	72 kDa type IV collagenase
JYH3	MOL002773	beta-carotene	PTGS2	Prostaglandin G/H synthase 2
JYH3	MOL002773	beta-carotene	HMOX1	Heme oxygenase 1
JYH3	MOL002773	beta-carotene	CYP1A2	Cytochrome P450 1A2
JYH3	MOL002773	beta-carotene	MYC	Myc proto-oncogene protein
JYH3	MOL002773	beta-carotene	CASP7	Caspase-7
JYH3	MOL002773	beta-carotene	GJA1	Gap junction alpha-1 protein
JYH4	MOL000358	beta-sitosterol	CHRM3	Muscarinic acetylcholine receptor M3
JYH4	MOL000358	beta-sitosterol	CHRM4	Muscarinic acetylcholine receptor M4
JYH4	MOL000358	beta-sitosterol	CHRM2	Muscarinic acetylcholine receptor M2
JYH4	MOL000358	beta-sitosterol	CHRNA2	Neuronal acetylcholine receptor subunit alpha-2
JYH4	MOL000358	beta-sitosterol	BCL2	Apoptosis regulator Bcl-2
JYH4	MOL000358	beta-sitosterol	PGR	Progesterone receptor
JYH4	MOL000358	beta-sitosterol	PTGS2	Prostaglandin G/H synthase 2
JYH4	MOL000358	beta-sitosterol	GABRA1	Gamma-aminobutyric acid receptor subunit alpha-1
JYH5	MOL003111	Centauroside_qt	ESR1	Estrogen receptor
JYH6	MOL003044	Chryseriol	NOS2	Nitric oxide synthase, inducible
JYH6	MOL003044	Chryseriol	ESR1	Estrogen receptor
JYH6	MOL003044	Chryseriol	PTGS2	Prostaglandin G/H synthase 2
JYH6	MOL003044	Chryseriol	CHEK1	Serine/threonine-protein kinase Chk1
JYH6	MOL003044	Chryseriol	CALM	Calmodulin
JYH7	MOL002914	Eriodyctiol (flavanone)	PTGS2	Prostaglandin G/H synthase 2
JYH7	MOL002914	Eriodyctiol (flavanone)	CALM	Calmodulin
JYH8	MOL003117	Ioniceracetalides B_qt	NOS2	Nitric oxide synthase, inducible
JYH8	MOL003117	Ioniceracetalides B_qt	PTGS2	Prostaglandin G/H synthase 2
JYH8	MOL003117	Ioniceracetalides B_qt	GABRA1	Gamma-aminobutyric acid receptor subunit alpha-1
JYH9	MOL000422	kaempferol	CHRM2	Muscarinic acetylcholine receptor M2
JYH9	MOL000422	kaempferol	BCL2	Apoptosis regulator Bcl-2
JYH9	MOL000422	kaempferol	NOS2	Nitric oxide synthase, inducible
JYH9	MOL000422	kaempferol	PTGS2	Prostaglandin G/H synthase 2
JYH9	MOL000422	kaempferol	PGR	Progesterone receptor
JYH9	MOL000422	kaempferol	ACHE	Acetylcholinesterase
JYH9	MOL000422	kaempferol	GABRA1	Gamma-aminobutyric acid receptor subunit alpha-1
JYH9	MOL000422	kaempferol	CALM	Calmodulin
JYH9	MOL000422	kaempferol	RELA	Transcription factor p65
JYH9	MOL000422	kaempferol	HMOX1	Heme oxygenase 1
JYH9	MOL000422	kaempferol	CYP1A2	Cytochrome P450 1A2
JYH9	MOL000422	kaempferol	HAS2	Hyaluronan synthase 2
JYH9	MOL000422	kaempferol	DIO1	Type I iodothyronine deiodinase
JYH10	MOL000006	luteolin	CCND1	G1/S-specific cyclin-D1
JYH10	MOL000006	luteolin	PTGS2	Prostaglandin G/H synthase 2
JYH10	MOL000006	luteolin	RELA	Transcription factor p65
JYH10	MOL000006	luteolin	EGFR	Epidermal growth factor receptor
JYH10	MOL000006	luteolin	VEGFA	Vascular endothelial growth factor A
JYH10	MOL000006	luteolin	BCL2L1	Bcl-2-like protein 1
JYH10	MOL000006	luteolin	MMP2	72 kDa type IV collagenase
JYH10	MOL000006	luteolin	IL10	Interleukin-10
JYH10	MOL000006	luteolin	RB1	Retinoblastoma-associated protein
JYH10	MOL000006	luteolin	IL6	Interleukin-6
JYH10	MOL000006	luteolin	TP53	Cellular tumor antigen p53
JYH10	MOL000006	luteolin	NFKBIA	NF-kappa-B inhibitor alpha
JYH10	MOL000006	luteolin	PCNA	Proliferating cell nuclear antigen
JYH10	MOL000006	luteolin	HMOX1	Heme oxygenase 1
JYH10	MOL000006	luteolin	CASP7	Caspase-7
JYH10	MOL000006	luteolin	TYR	Tyrosinase
JYH10	MOL000006	luteolin	IFNG	Interferon gamma
JYH10	MOL000006	luteolin	TOP2A	DNA topoisomerase 2-alpha
JYH10	MOL000006	luteolin	CD40LG	CD40 ligand
JYH10	MOL000006	luteolin	NUF2	Kinetochore protein Nuf2
JYH11	MOL001494	Mandenol	PTGS2	Prostaglandin G/H synthase 2
JYH12	MOL000098	quercetin	CCND1	G1/S-specific cyclin-D1
JYH12	MOL000098	quercetin	BCL2	Apoptosis regulator Bcl-2
JYH12	MOL000098	quercetin	CAV1	Caveolin-1
JYH12	MOL000098	quercetin	COL3A1	Collagen alpha-1(III) chain
JYH12	MOL000098	quercetin	PTGS2	Prostaglandin G/H synthase 2
JYH12	MOL000098	quercetin	ACHE	Acetylcholinesterase
JYH12	MOL000098	quercetin	GABRA1	Gamma-aminobutyric acid receptor subunit alpha-1
JYH12	MOL000098	quercetin	RELA	Transcription factor p65
JYH12	MOL000098	quercetin	EGFR	Epidermal growth factor receptor
JYH12	MOL000098	quercetin	VEGFA	Vascular endothelial growth factor A
JYH12	MOL000098	quercetin	BCL2L1	Bcl-2-like protein 1
JYH12	MOL000098	quercetin	PLAU	Urokinase-type plasminogen activator
JYH12	MOL000098	quercetin	MMP2	72 kDa type IV collagenase
JYH12	MOL000098	quercetin	IL10	Interleukin-10
JYH12	MOL000098	quercetin	RB1	Retinoblastoma-associated protein
JYH12	MOL000098	quercetin	IL6	Interleukin-6
JYH12	MOL000098	quercetin	TP53	Cellular tumor antigen p53
JYH12	MOL000098	quercetin	NFKBIA	NF-kappa-B inhibitor alpha
JYH12	MOL000098	quercetin	ODC1	Ornithine decarboxylase
JYH12	MOL000098	quercetin	RAF1	RAF proto-oncogene serine/threonine-protein kinase
JYH12	MOL000098	quercetin	SOD1	Superoxide dismutase [Cu-Zn]
JYH12	MOL000098	quercetin	HIF1A	Hypoxia-inducible factor 1-alpha
JYH12	MOL000098	quercetin	HMOX1	Heme oxygenase 1
JYH12	MOL000098	quercetin	CYP1A2	Cytochrome P450 1A2
JYH12	MOL000098	quercetin	MYC	Myc proto-oncogene protein
JYH12	MOL000098	quercetin	GJA1	Gap junction alpha-1 protein
JYH12	MOL000098	quercetin	CXCL8	Interleukin-8
JYH12	MOL000098	quercetin	HSPB1	Heat shock protein beta-1
JYH12	MOL000098	quercetin	COL1A1	Collagen alpha-1(I) chain
JYH12	MOL000098	quercetin	IFNG	Interferon gamma
JYH12	MOL000098	quercetin	TOP2A	DNA topoisomerase 2-alpha
JYH12	MOL000098	quercetin	HAS2	Hyaluronan synthase 2
JYH12	MOL000098	quercetin	PARP1	Poly [ADP-ribose] polymerase 1
JYH12	MOL000098	quercetin	HSF1	Heat shock factor protein 1
JYH12	MOL000098	quercetin	CHUK	Inhibitor of nuclear factor kappa-B kinase subunit alpha
JYH12	MOL000098	quercetin	SPP1	Osteopontin
JYH12	MOL000098	quercetin	E2F1	Transcription factor E2F1
JYH12	MOL000098	quercetin	CTSD	Cathepsin D
JYH12	MOL000098	quercetin	IGF2	Insulin-like growth factor II
JYH12	MOL000098	quercetin	CD40LG	CD40 ligand
JYH12	MOL000098	quercetin	IRF1	Interferon regulatory factor 1
JYH12	MOL000098	quercetin	DIO1	Type I iodothyronine deiodinase
JYH13	MOL003014	secologanic dibutylacetal_qt	ESR1	Estrogen receptor
JYH13	MOL003014	secologanic dibutylacetal_qt	PTGS2	Prostaglandin G/H synthase 2
JYH14	MOL000449	Stigmasterol	CHRM3	Muscarinic acetylcholine receptor M3
JYH14	MOL000449	Stigmasterol	CHRM2	Muscarinic acetylcholine receptor M2
JYH14	MOL000449	Stigmasterol	PGR	Progesterone receptor
JYH14	MOL000449	Stigmasterol	NR3C2	Mineralocorticoid receptor
JYH14	MOL000449	Stigmasterol	PTGS2	Prostaglandin G/H synthase 2
JYH14	MOL000449	Stigmasterol	PLAU	Urokinase-type plasminogen activator
JYH14	MOL000449	Stigmasterol	GABRA1	Gamma-aminobutyric acid receptor subunit alpha-1
JYH15	MOL003036	ZINC03978781	PGR	Progesterone receptor
JYH15	MOL003036	ZINC03978781	NR3C2	Mineralocorticoid receptor

## Sheet: 黄芩
代号ID	黄芩名称	靶点
HQ1	MOL000228	CHRM3	(2R)-7-hydroxy-5-methoxy-2-phenylchroman-4-one	Muscarinic acetylcholine receptor M3
HQ1	MOL000228	ESR1	(2R)-7-hydroxy-5-methoxy-2-phenylchroman-4-one	Estrogen receptor
HQ1	MOL000228	PTGS2	(2R)-7-hydroxy-5-methoxy-2-phenylchroman-4-one	Prostaglandin G/H synthase 2
HQ1	MOL000228	GABRA1	(2R)-7-hydroxy-5-methoxy-2-phenylchroman-4-one	Gamma-aminobutyric acid receptor subunit alpha-1
HQ1	MOL000228	PKIA	(2R)-7-hydroxy-5-methoxy-2-phenylchroman-4-one	cAMP-dependent protein kinase inhibitor alpha
HQ1	MOL000228	CALM	(2R)-7-hydroxy-5-methoxy-2-phenylchroman-4-one	Calmodulin
HQ2	MOL002917	NOS2	5,2',6'-Trihydroxy-7,8-dimethoxyflavone	Nitric oxide synthase, inducible
HQ2	MOL002917	PTGS2	5,2',6'-Trihydroxy-7,8-dimethoxyflavone	Prostaglandin G/H synthase 2
HQ2	MOL002917	ESR2	5,2',6'-Trihydroxy-7,8-dimethoxyflavone	Estrogen receptor beta
HQ2	MOL002917	CHEK1	5,2',6'-Trihydroxy-7,8-dimethoxyflavone	Serine/threonine-protein kinase Chk1
HQ2	MOL002917	CALM	5,2',6'-Trihydroxy-7,8-dimethoxyflavone	Calmodulin
HQ3	MOL000552	NOS2	5,2'-Dihydroxy-6,7,8-trimethoxyflavone	Nitric oxide synthase, inducible
HQ3	MOL000552	PTGS2	5,2'-Dihydroxy-6,7,8-trimethoxyflavone	Prostaglandin G/H synthase 2
HQ3	MOL000552	ESR2	5,2'-Dihydroxy-6,7,8-trimethoxyflavone	Estrogen receptor beta
HQ3	MOL000552	CALM	5,2'-Dihydroxy-6,7,8-trimethoxyflavone	Calmodulin
HQ4	MOL002909	NOS2	5,7,2,5-tetrahydroxy-8,6-dimethoxyflavone	Nitric oxide synthase, inducible
HQ4	MOL002909	PTGS2	5,7,2,5-tetrahydroxy-8,6-dimethoxyflavone	Prostaglandin G/H synthase 2
HQ5	MOL002925	PTGS2	5,7,2',6'-Tetrahydroxyflavone	Prostaglandin G/H synthase 2
HQ6	MOL012245	PTGS2	5,7,4'-trihydroxy-6-methoxyflavanone	Prostaglandin G/H synthase 2
HQ6	MOL012245	CALM	5,7,4'-trihydroxy-6-methoxyflavanone	Calmodulin
HQ7	MOL012246	PTGS2	5,7,4'-trihydroxy-8-methoxyflavanone	Prostaglandin G/H synthase 2
HQ7	MOL002933	NOS2	5,7,4'-Trihydroxy-8-methoxyflavone	Nitric oxide synthase, inducible
HQ7	MOL002933	ESR1	5,7,4'-Trihydroxy-8-methoxyflavone	Estrogen receptor
HQ7	MOL002933	PTGS2	5,7,4'-Trihydroxy-8-methoxyflavone	Prostaglandin G/H synthase 2
HQ7	MOL002933	CHEK1	5,7,4'-Trihydroxy-8-methoxyflavone	Serine/threonine-protein kinase Chk1
HQ7	MOL002933	CALM	5,7,4'-Trihydroxy-8-methoxyflavone	Calmodulin
HQ8	MOL001689	BCL2	acacetin	Apoptosis regulator Bcl-2
HQ8	MOL001689	NOS2	acacetin	Nitric oxide synthase, inducible
HQ8	MOL001689	PTGS2	acacetin	Prostaglandin G/H synthase 2
HQ8	MOL001689	CALM	acacetin	Calmodulin
HQ8	MOL001689	CHEK1	acacetin	Serine/threonine-protein kinase Chk1
HQ8	MOL001689	RELA	acacetin	Transcription factor p65
HQ8	MOL001689	TP53	acacetin	Cellular tumor antigen p53
HQ8	MOL001689	FASN	acacetin	Fatty acid synthase
HQ9	MOL002714	BCL2	baicalein	Apoptosis regulator Bcl-2
HQ9	MOL002714	CYC	baicalein	Cytochrome c
HQ9	MOL002714	TDRD7	baicalein	Tudor domain-containing protein 7
HQ9	MOL002714	PTGS2	baicalein	Prostaglandin G/H synthase 2
HQ9	MOL002714	CALM	baicalein	Calmodulin
HQ9	MOL002714	RELA	baicalein	Transcription factor p65
HQ9	MOL002714	VEGFA	baicalein	Vascular endothelial growth factor A
HQ9	MOL002714	TP53	baicalein	Cellular tumor antigen p53
HQ9	MOL002714	HIF1A	baicalein	Hypoxia-inducible factor 1-alpha
HQ9	MOL002714	FOSL2	baicalein	Fos-related antigen 2
HQ9	MOL002714	IGF2	baicalein	Insulin-like growth factor II
HQ10	MOL000358	CHRM3	beta-sitosterol	Muscarinic acetylcholine receptor M3
HQ10	MOL000358	CHRM4	beta-sitosterol	Muscarinic acetylcholine receptor M4
HQ10	MOL000358	CHRM2	beta-sitosterol	Muscarinic acetylcholine receptor M2
HQ10	MOL000358	CHRNA2	beta-sitosterol	Neuronal acetylcholine receptor subunit alpha-2
HQ10	MOL000358	BCL2	beta-sitosterol	Apoptosis regulator Bcl-2
HQ10	MOL000358	PGR	beta-sitosterol	Progesterone receptor
HQ10	MOL000358	PTGS2	beta-sitosterol	Prostaglandin G/H synthase 2
HQ10	MOL000358	GABRA1	beta-sitosterol	Gamma-aminobutyric acid receptor subunit alpha-1
HQ11	MOL002910	PTGS2	Carthamidin	Prostaglandin G/H synthase 2
HQ12	MOL001458	NOS2	coptisine	Nitric oxide synthase, inducible
HQ12	MOL001458	ESR1	coptisine	Estrogen receptor
HQ12	MOL001458	PTGS2	coptisine	Prostaglandin G/H synthase 2
HQ13	MOL002913	PTGS2	Dihydrobaicalin_qt	Prostaglandin G/H synthase 2
HQ14	MOL002937	PTGS2	DIHYDROOROXYLIN	Prostaglandin G/H synthase 2
HQ14	MOL002937	CALM	DIHYDROOROXYLIN	Calmodulin
HQ15	MOL002879	CHRM3	Diop	Muscarinic acetylcholine receptor M3
HQ16	MOL000073	ESR1	ent-Epicatechin	Estrogen receptor
HQ16	MOL000073	PTGS2	ent-Epicatechin	Prostaglandin G/H synthase 2
HQ17	MOL002897	NOS2	epiberberine	Nitric oxide synthase, inducible
HQ17	MOL002897	ESR1	epiberberine	Estrogen receptor
HQ17	MOL002897	PTGS2	epiberberine	Prostaglandin G/H synthase 2
HQ18	MOL002914	PTGS2	Eriodyctiol (flavanone)	Prostaglandin G/H synthase 2
HQ18	MOL002914	CALM	Eriodyctiol (flavanone)	Calmodulin
HQ19	MOL008206	NOS2	Moslosooflavone	Nitric oxide synthase, inducible
HQ19	MOL008206	PTGS2	Moslosooflavone	Prostaglandin G/H synthase 2
HQ19	MOL008206	ESR2	Moslosooflavone	Estrogen receptor beta
HQ19	MOL008206	GABRA1	Moslosooflavone	Gamma-aminobutyric acid receptor subunit alpha-1
HQ19	MOL008206	CHEK1	Moslosooflavone	Serine/threonine-protein kinase Chk1
HQ19	MOL008206	CALM	Moslosooflavone	Calmodulin
HQ20	MOL002934	NOS2	NEOBAICALEIN	Nitric oxide synthase, inducible
HQ20	MOL002934	ESR1	NEOBAICALEIN	Estrogen receptor
HQ20	MOL002934	PTGS2	NEOBAICALEIN	Prostaglandin G/H synthase 2
HQ20	MOL002934	ESR2	NEOBAICALEIN	Estrogen receptor beta
HQ20	MOL002934	CHEK1	NEOBAICALEIN	Serine/threonine-protein kinase Chk1
HQ20	MOL002934	CALM	NEOBAICALEIN	Calmodulin
HQ21	MOL000525	NOS2	Norwogonin	Nitric oxide synthase, inducible
HQ21	MOL000525	PTGS2	Norwogonin	Prostaglandin G/H synthase 2
HQ21	MOL000525	CHEK1	Norwogonin	Serine/threonine-protein kinase Chk1
HQ22	MOL002928	BCL2	oroxylin a	Apoptosis regulator Bcl-2
HQ22	MOL002928	NOS2	oroxylin a	Nitric oxide synthase, inducible
HQ22	MOL002928	PTGS2	oroxylin a	Prostaglandin G/H synthase 2
HQ22	MOL002928	CALM	oroxylin a	Calmodulin
HQ22	MOL002928	PKIA	oroxylin a	cAMP-dependent protein kinase inhibitor alpha
HQ22	MOL002928	IL6	oroxylin a	Interleukin-6
HQ22	MOL002928	CYP1A2	oroxylin a	Cytochrome P450 1A2
HQ23	MOL002932	NOS2	Panicolin	Nitric oxide synthase, inducible
HQ23	MOL002932	PTGS2	Panicolin	Prostaglandin G/H synthase 2
HQ23	MOL002932	ESR2	Panicolin	Estrogen receptor beta
HQ23	MOL002932	CHEK1	Panicolin	Serine/threonine-protein kinase Chk1
HQ23	MOL002932	CALM	Panicolin	Calmodulin
HQ24	MOL012266	NOS2	rivularin	Nitric oxide synthase, inducible
HQ24	MOL012266	PTGS2	rivularin	Prostaglandin G/H synthase 2
HQ24	MOL012266	ESR2	rivularin	Estrogen receptor beta
HQ24	MOL012266	CALM	rivularin	Calmodulin
HQ25	MOL002915	NOS2	Salvigenin	Nitric oxide synthase, inducible
HQ25	MOL002915	PTGS2	Salvigenin	Prostaglandin G/H synthase 2
HQ25	MOL002915	ACHE	Salvigenin	Acetylcholinesterase
HQ25	MOL002915	CALM	Salvigenin	Calmodulin
HQ26	MOL000359	PGR	sitosterol	Progesterone receptor
HQ26	MOL000359	NR3C2	sitosterol	Mineralocorticoid receptor
HQ27	MOL002927	NOS2	Skullcapflavone II	Nitric oxide synthase, inducible
HQ27	MOL002927	PTGS2	Skullcapflavone II	Prostaglandin G/H synthase 2
HQ27	MOL002927	CALM	Skullcapflavone II	Calmodulin
HQ28	MOL000449	CHRM3	Stigmasterol	Muscarinic acetylcholine receptor M3
HQ28	MOL000449	CHRM2	Stigmasterol	Muscarinic acetylcholine receptor M2
HQ28	MOL000449	PGR	Stigmasterol	Progesterone receptor
HQ28	MOL000449	NR3C2	Stigmasterol	Mineralocorticoid receptor
HQ28	MOL000449	PTGS2	Stigmasterol	Prostaglandin G/H synthase 2
HQ28	MOL000449	PLAU	Stigmasterol	Urokinase-type plasminogen activator
HQ28	MOL000449	GABRA1	Stigmasterol	Gamma-aminobutyric acid receptor subunit alpha-1
HQ29	MOL000173	CCND1	wogonin	G1/S-specific cyclin-D1
HQ29	MOL000173	BCL2	wogonin	Apoptosis regulator Bcl-2
HQ29	MOL000173	NOS2	wogonin	Nitric oxide synthase, inducible
HQ29	MOL000173	ESR1	wogonin	Estrogen receptor
HQ29	MOL000173	PTGS2	wogonin	Prostaglandin G/H synthase 2
HQ29	MOL000173	CHEK1	wogonin	Serine/threonine-protein kinase Chk1
HQ29	MOL000173	CALM	wogonin	Calmodulin
HQ29	MOL000173	GABRA1	wogonin	Gamma-aminobutyric acid receptor subunit alpha-1
HQ29	MOL000173	RELA	wogonin	Transcription factor p65
HQ29	MOL000173	IL6	wogonin	Interleukin-6
HQ29	MOL000173	TP53	wogonin	Cellular tumor antigen p53
HQ29	MOL000173	FN1	wogonin	Fibronectin
HQ29	MOL000173	CXCL8	wogonin	Interleukin-8

## Sheet: 连翘
代号ID	黄芩名称	靶点
LQ1	MOL003330	CHRM3	(-)-Phillygenin	Muscarinic acetylcholine receptor M3
LQ1	MOL003330	PTGS2	(-)-Phillygenin	Prostaglandin G/H synthase 2
LQ1	MOL003330	CALM	(-)-Phillygenin	Calmodulin
LQ2	MOL003295	PTGS2	(+)-pinoresinol monomethyl ether	Prostaglandin G/H synthase 2
LQ2	MOL003295	CALM	(+)-pinoresinol monomethyl ether	Calmodulin
LQ3	MOL003308	PTGS2	(+)-pinoresinol monomethyl ether-4-D-beta-glucoside_qt	Prostaglandin G/H synthase 2
LQ3	MOL003308	CALM	(+)-pinoresinol monomethyl ether-4-D-beta-glucoside_qt	Calmodulin
LQ4	MOL003283	ESR1	(2R,3R,4S)-4-(4-hydroxy-3-methoxy-phenyl)-7-methoxy-2,3-dimethylol-tetralin-6-ol	Estrogen receptor
LQ4	MOL003283	PTGS2	(2R,3R,4S)-4-(4-hydroxy-3-methoxy-phenyl)-7-methoxy-2,3-dimethylol-tetralin-6-ol	Prostaglandin G/H synthase 2
LQ4	MOL003283	ESR2	(2R,3R,4S)-4-(4-hydroxy-3-methoxy-phenyl)-7-methoxy-2,3-dimethylol-tetralin-6-ol	Estrogen receptor beta
LQ4	MOL003283	CHEK1	(2R,3R,4S)-4-(4-hydroxy-3-methoxy-phenyl)-7-methoxy-2,3-dimethylol-tetralin-6-ol	Serine/threonine-protein kinase Chk1
LQ4	MOL003283	CALM	(2R,3R,4S)-4-(4-hydroxy-3-methoxy-phenyl)-7-methoxy-2,3-dimethylol-tetralin-6-ol	Calmodulin
LQ4	MOL003283	CCNA2	(2R,3R,4S)-4-(4-hydroxy-3-methoxy-phenyl)-7-methoxy-2,3-dimethylol-tetralin-6-ol	Cyclin-A2
LQ5	MOL003290	CHRM3	(3R,4R)-3,4-bis[(3,4-dimethoxyphenyl)methyl]oxolan-2-one	Muscarinic acetylcholine receptor M3
LQ5	MOL003290	ESR1	(3R,4R)-3,4-bis[(3,4-dimethoxyphenyl)methyl]oxolan-2-one	Estrogen receptor
LQ5	MOL003290	PTGS2	(3R,4R)-3,4-bis[(3,4-dimethoxyphenyl)methyl]oxolan-2-one	Prostaglandin G/H synthase 2
LQ5	MOL003290	CALM	(3R,4R)-3,4-bis[(3,4-dimethoxyphenyl)methyl]oxolan-2-one	Calmodulin
LQ6	MOL003306	PTGS2	ACon1_001697	Prostaglandin G/H synthase 2
LQ6	MOL003306	CALM	ACon1_001697	Calmodulin
LQ7	MOL000522	PTGS2	arctiin	Prostaglandin G/H synthase 2
LQ8	MOL000358	CHRM3	beta-sitosterol	Muscarinic acetylcholine receptor M3
LQ8	MOL000358	CHRM4	beta-sitosterol	Muscarinic acetylcholine receptor M4
LQ8	MOL000358	CHRM2	beta-sitosterol	Muscarinic acetylcholine receptor M2
LQ8	MOL000358	CHRNA2	beta-sitosterol	Neuronal acetylcholine receptor subunit alpha-2
LQ8	MOL000358	BCL2	beta-sitosterol	Apoptosis regulator Bcl-2
LQ8	MOL000358	PGR	beta-sitosterol	Progesterone receptor
LQ8	MOL000358	PTGS2	beta-sitosterol	Prostaglandin G/H synthase 2
LQ8	MOL000358	GABRA1	beta-sitosterol	Gamma-aminobutyric acid receptor subunit alpha-1
LQ9	MOL000791	PTGS2	bicuculline	Prostaglandin G/H synthase 2
LQ9	MOL000791	ACHE	bicuculline	Acetylcholinesterase
LQ9	MOL000791	GJA1	bicuculline	Gap junction alpha-1 protein
LQ9	MOL000791	GNRH1	bicuculline	Progonadoliberin-1
LQ10	MOL003322	PTGS2	FORSYTHINOL	Prostaglandin G/H synthase 2
LQ10	MOL003322	CALM	FORSYTHINOL	Calmodulin
LQ11	MOL003347	CXCL8	hyperforin	Interleukin-8
LQ12	MOL000422	CHRM2	kaempferol	Muscarinic acetylcholine receptor M2
LQ12	MOL000422	BCL2	kaempferol	Apoptosis regulator Bcl-2
LQ12	MOL000422	NOS2	kaempferol	Nitric oxide synthase, inducible
LQ12	MOL000422	PTGS2	kaempferol	Prostaglandin G/H synthase 2
LQ12	MOL000422	PGR	kaempferol	Progesterone receptor
LQ12	MOL000422	ACHE	kaempferol	Acetylcholinesterase
LQ12	MOL000422	GABRA1	kaempferol	Gamma-aminobutyric acid receptor subunit alpha-1
LQ12	MOL000422	CALM	kaempferol	Calmodulin
LQ12	MOL000422	RELA	kaempferol	Transcription factor p65
LQ12	MOL000422	HMOX1	kaempferol	Heme oxygenase 1
LQ12	MOL000422	CYP1A2	kaempferol	Cytochrome P450 1A2
LQ12	MOL000422	HAS2	kaempferol	Hyaluronan synthase 2
LQ12	MOL000422	DIO1	kaempferol	Type I iodothyronine deiodinase
LQ13	MOL000006	CCND1	luteolin	G1/S-specific cyclin-D1
LQ13	MOL000006	PTGS2	luteolin	Prostaglandin G/H synthase 2
LQ13	MOL000006	RELA	luteolin	Transcription factor p65
LQ13	MOL000006	EGFR	luteolin	Epidermal growth factor receptor
LQ13	MOL000006	VEGFA	luteolin	Vascular endothelial growth factor A
LQ13	MOL000006	BCL2L1	luteolin	Bcl-2-like protein 1
LQ13	MOL000006	MMP2	luteolin	72 kDa type IV collagenase
LQ13	MOL000006	IL10	luteolin	Interleukin-10
LQ13	MOL000006	RB1	luteolin	Retinoblastoma-associated protein
LQ13	MOL000006	IL6	luteolin	Interleukin-6
LQ13	MOL000006	TP53	luteolin	Cellular tumor antigen p53
LQ13	MOL000006	NFKBIA	luteolin	NF-kappa-B inhibitor alpha
LQ13	MOL000006	PCNA	luteolin	Proliferating cell nuclear antigen
LQ13	MOL000006	HMOX1	luteolin	Heme oxygenase 1
LQ13	MOL000006	CASP7	luteolin	Caspase-7
LQ13	MOL000006	TYR	luteolin	Tyrosinase
LQ13	MOL000006	IFNG	luteolin	Interferon gamma
LQ13	MOL000006	TOP2A	luteolin	DNA topoisomerase 2-alpha
LQ13	MOL000006	CD40LG	luteolin	CD40 ligand
LQ13	MOL000006	NUF2	luteolin	Kinetochore protein Nuf2
LQ14	MOL000211	PGR	Mairin	Progesterone receptor
LQ15	MOL003370	NOS2	Onjixanthone I	Nitric oxide synthase, inducible
LQ15	MOL003370	PTGS2	Onjixanthone I	Prostaglandin G/H synthase 2
LQ15	MOL003370	ESR2	Onjixanthone I	Estrogen receptor beta
LQ15	MOL003370	CHEK1	Onjixanthone I	Serine/threonine-protein kinase Chk1
LQ15	MOL003370	CALM	Onjixanthone I	Calmodulin
LQ16	MOL000098	CCND1	quercetin	G1/S-specific cyclin-D1
LQ16	MOL000098	BCL2	quercetin	Apoptosis regulator Bcl-2
LQ16	MOL000098	CAV1	quercetin	Caveolin-1
LQ16	MOL000098	COL3A1	quercetin	Collagen alpha-1(III) chain
LQ16	MOL000098	PTGS2	quercetin	Prostaglandin G/H synthase 2
LQ16	MOL000098	ACHE	quercetin	Acetylcholinesterase
LQ16	MOL000098	GABRA1	quercetin	Gamma-aminobutyric acid receptor subunit alpha-1
LQ16	MOL000098	RELA	quercetin	Transcription factor p65
LQ16	MOL000098	EGFR	quercetin	Epidermal growth factor receptor
LQ16	MOL000098	VEGFA	quercetin	Vascular endothelial growth factor A
LQ16	MOL000098	BCL2L1	quercetin	Bcl-2-like protein 1
LQ16	MOL000098	PLAU	quercetin	Urokinase-type plasminogen activator
LQ16	MOL000098	MMP2	quercetin	72 kDa type IV collagenase
LQ16	MOL000098	IL10	quercetin	Interleukin-10
LQ16	MOL000098	RB1	quercetin	Retinoblastoma-associated protein
LQ16	MOL000098	IL6	quercetin	Interleukin-6
LQ16	MOL000098	TP53	quercetin	Cellular tumor antigen p53
LQ16	MOL000098	NFKBIA	quercetin	NF-kappa-B inhibitor alpha
LQ16	MOL000098	ODC1	quercetin	Ornithine decarboxylase
LQ16	MOL000098	RAF1	quercetin	RAF proto-oncogene serine/threonine-protein kinase
LQ16	MOL000098	SOD1	quercetin	Superoxide dismutase [Cu-Zn]
LQ16	MOL000098	HIF1A	quercetin	Hypoxia-inducible factor 1-alpha
LQ16	MOL000098	HMOX1	quercetin	Heme oxygenase 1
LQ16	MOL000098	CYP1A2	quercetin	Cytochrome P450 1A2
LQ16	MOL000098	MYC	quercetin	Myc proto-oncogene protein
LQ16	MOL000098	GJA1	quercetin	Gap junction alpha-1 protein
LQ16	MOL000098	CXCL8	quercetin	Interleukin-8
LQ16	MOL000098	HSPB1	quercetin	Heat shock protein beta-1
LQ16	MOL000098	COL1A1	quercetin	Collagen alpha-1(I) chain
LQ16	MOL000098	IFNG	quercetin	Interferon gamma
LQ16	MOL000098	TOP2A	quercetin	DNA topoisomerase 2-alpha
LQ16	MOL000098	HAS2	quercetin	Hyaluronan synthase 2
LQ16	MOL000098	PARP1	quercetin	Poly [ADP-ribose] polymerase 1
LQ16	MOL000098	HSF1	quercetin	Heat shock factor protein 1
LQ16	MOL000098	CHUK	quercetin	Inhibitor of nuclear factor kappa-B kinase subunit alpha
LQ16	MOL000098	SPP1	quercetin	Osteopontin
LQ16	MOL000098	E2F1	quercetin	Transcription factor E2F1
LQ16	MOL000098	CTSD	quercetin	Cathepsin D
LQ16	MOL000098	IGF2	quercetin	Insulin-like growth factor II
LQ16	MOL000098	CD40LG	quercetin	CD40 ligand
LQ16	MOL000098	IRF1	quercetin	Interferon regulatory factor 1
LQ16	MOL000098	DIO1	quercetin	Type I iodothyronine deiodinase
LQ17	MOL000173	CCND1	wogonin	G1/S-specific cyclin-D1
LQ17	MOL000173	BCL2	wogonin	Apoptosis regulator Bcl-2
LQ17	MOL000173	NOS2	wogonin	Nitric oxide synthase, inducible
LQ17	MOL000173	ESR1	wogonin	Estrogen receptor
LQ17	MOL000173	PTGS2	wogonin	Prostaglandin G/H synthase 2
LQ17	MOL000173	CHEK1	wogonin	Serine/threonine-protein kinase Chk1
LQ17	MOL000173	CALM	wogonin	Calmodulin
LQ17	MOL000173	GABRA1	wogonin	Gamma-aminobutyric acid receptor subunit alpha-1
LQ17	MOL000173	RELA	wogonin	Transcription factor p65
LQ17	MOL000173	IL6	wogonin	Interleukin-6
LQ17	MOL000173	TP53	wogonin	Cellular tumor antigen p53
LQ17	MOL000173	FN1	wogonin	Fibronectin
LQ17	MOL000173	CXCL8	wogonin	Interleukin-8

## Sheet: 综合
ID	Symbol
JYH1	PTGS2
JYH1	GABRA1
JYH2	NOS2
JYH2	ESR1
JYH2	PTGS2
JYH2	ESR2
JYH2	CHEK1
JYH2	CALM
JYH3	BCL2
JYH3	CAV1
JYH3	VEGFA
JYH3	MMP2
JYH3	PTGS2
JYH3	HMOX1
JYH3	CYP1A2
JYH3	MYC
JYH3	CASP7
JYH3	GJA1
JYH4	CHRM3
JYH4	CHRM4
JYH4	CHRM2
JYH4	CHRNA2
JYH4	BCL2
JYH4	PGR
JYH4	PTGS2
JYH4	GABRA1
JYH5	ESR1
JYH6	NOS2
JYH6	ESR1
JYH6	PTGS2
JYH6	CHEK1
JYH6	CALM
JYH7	PTGS2
JYH7	CALM
JYH8	NOS2
JYH8	PTGS2
JYH8	GABRA1
JYH9	CHRM2
JYH9	BCL2
JYH9	NOS2
JYH9	PTGS2
JYH9	PGR
JYH9	ACHE
JYH9	GABRA1
JYH9	CALM
JYH9	RELA
JYH9	HMOX1
JYH9	CYP1A2
JYH9	HAS2
JYH9	DIO1
JYH10	CCND1
JYH10	PTGS2
JYH10	RELA
JYH10	EGFR
JYH10	VEGFA
JYH10	BCL2L1
JYH10	MMP2
JYH10	IL10
JYH10	RB1
JYH10	IL6
JYH10	TP53
JYH10	NFKBIA
JYH10	PCNA
JYH10	HMOX1
JYH10	CASP7
JYH10	TYR
JYH10	IFNG
JYH10	TOP2A
JYH10	CD40LG
JYH10	NUF2
JYH11	PTGS2
JYH12	CCND1
JYH12	BCL2
JYH12	CAV1
JYH12	COL3A1
JYH12	PTGS2
JYH12	ACHE
JYH12	GABRA1
JYH12	RELA
JYH12	EGFR
JYH12	VEGFA
JYH12	BCL2L1
JYH12	PLAU
JYH12	MMP2
JYH12	IL10
JYH12	RB1
JYH12	IL6
JYH12	TP53
JYH12	NFKBIA
JYH12	ODC1
JYH12	RAF1
JYH12	SOD1
JYH12	HIF1A
JYH12	HMOX1
JYH12	CYP1A2
JYH12	MYC
JYH12	GJA1
JYH12	CXCL8
JYH12	HSPB1
JYH12	COL1A1
JYH12	IFNG
JYH12	TOP2A
JYH12	HAS2
JYH12	PARP1
JYH12	HSF1
JYH12	CHUK
JYH12	SPP1
JYH12	E2F1
JYH12	CTSD
JYH12	IGF2
JYH12	CD40LG
JYH12	IRF1
JYH12	DIO1
JYH13	ESR1
JYH13	PTGS2
JYH14	CHRM3
JYH14	CHRM2
JYH14	PGR
JYH14	NR3C2
JYH14	PTGS2
JYH14	PLAU
JYH14	GABRA1
JYH15	PGR
JYH15	NR3C2
HQ1	CHRM3
HQ1	ESR1
HQ1	PTGS2
HQ1	GABRA1
HQ1	PKIA
HQ1	CALM
HQ2	NOS2
HQ2	PTGS2
HQ2	ESR2
HQ2	CHEK1
HQ2	CALM
HQ3	NOS2
HQ3	PTGS2
HQ3	ESR2
HQ3	CALM
HQ4	NOS2
HQ4	PTGS2
HQ5	PTGS2
HQ6	PTGS2
HQ6	CALM
HQ7	PTGS2
HQ7	NOS2
HQ7	ESR1
HQ7	PTGS2
HQ7	CHEK1
HQ7	CALM
HQ8	BCL2
HQ8	NOS2
HQ8	PTGS2
HQ8	CALM
HQ8	CHEK1
HQ8	RELA
HQ8	TP53
HQ8	FASN
HQ9	BCL2
HQ9	CYC
HQ9	TDRD7
HQ9	PTGS2
HQ9	CALM
HQ9	RELA
HQ9	VEGFA
HQ9	TP53
HQ9	HIF1A
HQ9	FOSL2
HQ9	IGF2
HQ10	CHRM3
HQ10	CHRM4
HQ10	CHRM2
HQ10	CHRNA2
HQ10	BCL2
HQ10	PGR
HQ10	PTGS2
HQ10	GABRA1
HQ11	PTGS2
HQ12	NOS2
HQ12	ESR1
HQ12	PTGS2
HQ13	PTGS2
HQ14	PTGS2
HQ14	CALM
HQ15	CHRM3
HQ16	ESR1
HQ16	PTGS2
HQ17	NOS2
HQ17	ESR1
HQ17	PTGS2
HQ18	PTGS2
HQ18	CALM
HQ19	NOS2
HQ19	PTGS2
HQ19	ESR2
HQ19	GABRA1
HQ19	CHEK1
HQ19	CALM
HQ20	NOS2
HQ20	ESR1
HQ20	PTGS2
HQ20	ESR2
HQ20	CHEK1
HQ20	CALM
HQ21	NOS2
HQ21	PTGS2
HQ21	CHEK1
HQ22	BCL2
HQ22	NOS2
HQ22	PTGS2
HQ22	CALM
HQ22	PKIA
HQ22	IL6
HQ22	CYP1A2
HQ23	NOS2
HQ23	PTGS2
HQ23	ESR2
HQ23	CHEK1
HQ23	CALM
HQ24	NOS2
HQ24	PTGS2
HQ24	ESR2
HQ24	CALM
HQ25	NOS2
HQ25	PTGS2
HQ25	ACHE
HQ25	CALM
HQ26	PGR
HQ26	NR3C2
HQ27	NOS2
HQ27	PTGS2
HQ27	CALM
HQ28	CHRM3
HQ28	CHRM2
HQ28	PGR
HQ28	NR3C2
HQ28	PTGS2
HQ28	PLAU
HQ28	GABRA1
HQ29	CCND1
HQ29	BCL2
HQ29	NOS2
HQ29	ESR1
HQ29	PTGS2
HQ29	CHEK1
HQ29	CALM
HQ29	GABRA1
HQ29	RELA
HQ29	IL6
HQ29	TP53
HQ29	FN1
HQ29	CXCL8
LQ1	CHRM3
LQ1	PTGS2
LQ1	CALM
LQ2	PTGS2
LQ2	CALM
LQ3	PTGS2
LQ3	CALM
LQ4	ESR1
LQ4	PTGS2
LQ4	ESR2
LQ4	CHEK1
LQ4	CALM
LQ4	CCNA2
LQ5	CHRM3
LQ5	ESR1
LQ5	PTGS2
LQ5	CALM
LQ6	PTGS2
LQ6	CALM
LQ7	PTGS2
LQ8	CHRM3
LQ8	CHRM4
LQ8	CHRM2
LQ8	CHRNA2
LQ8	BCL2
LQ8	PGR
LQ8	PTGS2
LQ8	GABRA1
LQ9	PTGS2
LQ9	ACHE
LQ9	GJA1
LQ9	GNRH1
LQ10	PTGS2
LQ10	CALM
LQ11	CXCL8
LQ12	CHRM2
LQ12	BCL2
LQ12	NOS2
LQ12	PTGS2
LQ12	PGR
LQ12	ACHE
LQ12	GABRA1
LQ12	CALM
LQ12	RELA
LQ12	HMOX1
LQ12	CYP1A2
LQ12	HAS2
LQ12	DIO1
LQ13	CCND1
LQ13	PTGS2
LQ13	RELA
LQ13	EGFR
LQ13	VEGFA
LQ13	BCL2L1
LQ13	MMP2
LQ13	IL10
LQ13	RB1
LQ13	IL6
LQ13	TP53
LQ13	NFKBIA
LQ13	PCNA
LQ13	HMOX1
LQ13	CASP7
LQ13	TYR
LQ13	IFNG
LQ13	TOP2A
LQ13	CD40LG
LQ13	NUF2
LQ14	PGR
LQ15	NOS2
LQ15	PTGS2
LQ15	ESR2
LQ15	CHEK1
LQ15	CALM
LQ16	CCND1
LQ16	BCL2
LQ16	CAV1
LQ16	COL3A1
LQ16	PTGS2
LQ16	ACHE
LQ16	GABRA1
LQ16	RELA
LQ16	EGFR
LQ16	VEGFA
LQ16	BCL2L1
LQ16	PLAU
LQ16	MMP2
LQ16	IL10
LQ16	RB1
LQ16	IL6
LQ16	TP53
LQ16	NFKBIA
LQ16	ODC1
LQ16	RAF1
LQ16	SOD1
LQ16	HIF1A
LQ16	HMOX1
LQ16	CYP1A2
LQ16	MYC
LQ16	GJA1
LQ16	CXCL8
LQ16	HSPB1
LQ16	COL1A1
LQ16	IFNG
LQ16	TOP2A
LQ16	HAS2
LQ16	PARP1
LQ16	HSF1
LQ16	CHUK
LQ16	SPP1
LQ16	E2F1
LQ16	CTSD
LQ16	IGF2
LQ16	CD40LG
LQ16	IRF1
LQ16	DIO1
LQ17	CCND1
LQ17	BCL2
LQ17	NOS2
LQ17	ESR1
LQ17	PTGS2
LQ17	CHEK1
LQ17	CALM
LQ17	GABRA1
LQ17	RELA
LQ17	IL6
LQ17	TP53
LQ17	FN1
LQ17	CXCL8
JYH1	JYH
JYH2	JYH
JYH3	JYH
JYH4	JYH
JYH5	JYH
JYH6	JYH
JYH7	JYH
JYH8	JYH
JYH9	JYH
JYH10	JYH
JYH11	JYH
JYH12	JYH
JYH13	JYH
JYH14	JYH
JYH15	JYH
HQ1	HQ
HQ2	HQ
HQ3	HQ
HQ4	HQ
HQ5	HQ
HQ6	HQ
HQ7	HQ
HQ8	HQ
HQ9	HQ
HQ10	HQ
HQ11	HQ
HQ12	HQ
HQ13	HQ
HQ14	HQ
HQ15	HQ
HQ16	HQ
HQ17	HQ
HQ18	HQ
HQ19	HQ
HQ20	HQ
HQ21	HQ
HQ22	HQ
HQ23	HQ
HQ24	HQ
HQ25	HQ
HQ26	HQ
HQ27	HQ
HQ28	HQ
HQ29	HQ
LQ1	LQ
LQ2	LQ
LQ3	LQ
LQ4	LQ
LQ5	LQ
LQ6	LQ
LQ7	LQ
LQ8	LQ
LQ9	LQ
LQ10	LQ
LQ11	LQ
LQ12	LQ
LQ13	LQ
LQ14	LQ
LQ15	LQ
LQ16	LQ
LQ17	LQ
SHL	JYH
SHL	HQ
SHL	LQ
Pathway1	E2F1
Pathway1	RB1
Pathway1	RELA
Pathway1	RAF1
Pathway1	CCND1
Pathway1	IL6
Pathway1	MYC
Pathway2	BCL2
Pathway2	RAF1
Pathway2	CAV1
Pathway2	COL1A1
Pathway2	CCND1
Pathway2	EGFR
Pathway2	FN1
Pathway2	VEGFA
Pathway3	RELA
Pathway3	RAF1
Pathway3	CHUK
Pathway3	EGFR
Pathway3	HSPB1
Pathway3	IGF2
Pathway3	MYC
Pathway3	VEGFA
Pathway4	RELA
Pathway4	RAF1
Pathway4	CHUK
Pathway4	IRF1
Pathway4	IL10
Pathway4	IL6
Pathway4	PTGS2
Pathway5	RAF1
Pathway5	CHUK
Pathway5	CCND1
Pathway5	EGFR
Pathway5	IL10
Pathway5	IL6
Pathway6	RELA
Pathway6	RAF1
Pathway6	CTSD
Pathway6	CHUK
Pathway6	PARP1
Pathway6	BCL2
Pathway7	E2F1
Pathway7	RB1
Pathway7	CCND1
Pathway7	PCNA
Pathway7	MYC
Pathway8	BCL2
Pathway8	RELA
Pathway8	RAF1
Pathway8	CHUK
Pathway8	IL6
Pathway8	MYC
Pathway9	RAF1
Pathway9	HSPB1
Pathway9	PTGS2
Pathway9	VEGFA
Pathway10	BCL2
Pathway10	RELA
Pathway10	CHUK
Pathway10	IL6
