# Supplementary material for: Mechanistic investigation of Shuanghuanglian against infectious bronchitis in chickens: a network pharmacology and molecular dynamics study
Source: Front Vet Sci. 2025 Mar 12;12:1557850. doi: 10.3389/fvets.2025.1557850 (PMC11936991; doi:10.3389/fvets.2025.1557850)
Supplement: Supplementary file 1 [file Data_Sheet_1.ZIP › Supplementary Table/table 4.xlsx]

## Sheet: Sheet1
term	tape
JYH1	jyh
JYH2	jyh
JYH3	jyh
JYH4	jyh
JYH5	jyh
JYH6	jyh
JYH7	jyh
JYH8	jyh
JYH9	jyh
JYH10	jyh
JYH11	jyh
JYH12	jyh
JYH13	jyh
JYH14	jyh
JYH15	jyh
HQ15	hq
HQ16	hq
HQ17	hq
HQ18	hq
HQ19	hq
HQ20	hq
HQ21	hq
HQ22	hq
HQ23	hq
HQ24	hq
HQ25	hq
HQ26	hq
HQ27	hq
HQ28	hq
HQ29	hq
LQ1	lq
LQ2	lq
LQ3	lq
LQ4	lq
LQ5	lq
LQ6	lq
LQ7	lq
LQ8	lq
LQ9	lq
LQ10	lq
LQ11	lq
LQ12	lq
LQ13	lq
LQ14	lq
LQ15	lq
LQ16	lq
LQ17	lq
PTGS2	GENE
GABRA1	GENE
NOS2	GENE
ESR1	GENE
PTGS2	GENE
ESR2	GENE
CHEK1	GENE
CALM	GENE
BCL2	GENE
CAV1	GENE
VEGFA	GENE
MMP2	GENE
PTGS2	GENE
HMOX1	GENE
CYP1A2	GENE
MYC	GENE
CASP7	GENE
GJA1	GENE
CHRM3	GENE
CHRM4	GENE
CHRM2	GENE
CHRNA2	GENE
BCL2	GENE
PGR	GENE
PTGS2	GENE
GABRA1	GENE
ESR1	GENE
NOS2	GENE
ESR1	GENE
PTGS2	GENE
CHEK1	GENE
CALM	GENE
PTGS2	GENE
CALM	GENE
NOS2	GENE
PTGS2	GENE
GABRA1	GENE
CHRM2	GENE
BCL2	GENE
NOS2	GENE
PTGS2	GENE
PGR	GENE
ACHE	GENE
GABRA1	GENE
CALM	GENE
RELA	GENE
HMOX1	GENE
CYP1A2	GENE
HAS2	GENE
DIO1	GENE
CCND1	GENE
PTGS2	GENE
RELA	GENE
EGFR	GENE
VEGFA	GENE
BCL2L1	GENE
MMP2	GENE
IL10	GENE
RB1	GENE
IL6	GENE
TP53	GENE
NFKBIA	GENE
PCNA	GENE
HMOX1	GENE
CASP7	GENE
TYR	GENE
IFNG	GENE
TOP2A	GENE
CD40LG	GENE
NUF2	GENE
PTGS2	GENE
CCND1	GENE
BCL2	GENE
CAV1	GENE
COL3A1	GENE
PTGS2	GENE
ACHE	GENE
GABRA1	GENE
RELA	GENE
EGFR	GENE
VEGFA	GENE
BCL2L1	GENE
PLAU	GENE
MMP2	GENE
IL10	GENE
RB1	GENE
IL6	GENE
TP53	GENE
NFKBIA	GENE
ODC1	GENE
RAF1	GENE
SOD1	GENE
HIF1A	GENE
HMOX1	GENE
CYP1A2	GENE
MYC	GENE
GJA1	GENE
CXCL8	GENE
HSPB1	GENE
COL1A1	GENE
IFNG	GENE
TOP2A	GENE
HAS2	GENE
PARP1	GENE
HSF1	GENE
CHUK	GENE
SPP1	GENE
E2F1	GENE
CTSD	GENE
IGF2	GENE
CD40LG	GENE
IRF1	GENE
DIO1	GENE
ESR1	GENE
PTGS2	GENE
CHRM3	GENE
CHRM2	GENE
PGR	GENE
NR3C2	GENE
PTGS2	GENE
PLAU	GENE
GABRA1	GENE
PGR	GENE
NR3C2	GENE
CHRM3	GENE
ESR1	GENE
PTGS2	GENE
GABRA1	GENE
PKIA	GENE
CALM	GENE
NOS2	GENE
PTGS2	GENE
ESR2	GENE
CHEK1	GENE
CALM	GENE
NOS2	GENE
PTGS2	GENE
ESR2	GENE
CALM	GENE
NOS2	GENE
PTGS2	GENE
PTGS2	GENE
PTGS2	GENE
CALM	GENE
PTGS2	GENE
NOS2	GENE
ESR1	GENE
PTGS2	GENE
CHEK1	GENE
CALM	GENE
BCL2	GENE
NOS2	GENE
PTGS2	GENE
CALM	GENE
CHEK1	GENE
RELA	GENE
TP53	GENE
FASN	GENE
BCL2	GENE
CYC	GENE
TDRD7	GENE
PTGS2	GENE
CALM	GENE
RELA	GENE
VEGFA	GENE
TP53	GENE
HIF1A	GENE
FOSL2	GENE
IGF2	GENE
CHRM3	GENE
CHRM4	GENE
CHRM2	GENE
CHRNA2	GENE
BCL2	GENE
PGR	GENE
PTGS2	GENE
GABRA1	GENE
PTGS2	GENE
NOS2	GENE
ESR1	GENE
PTGS2	GENE
PTGS2	GENE
PTGS2	GENE
CALM	GENE
CHRM3	GENE
ESR1	GENE
PTGS2	GENE
NOS2	GENE
ESR1	GENE
PTGS2	GENE
PTGS2	GENE
CALM	GENE
NOS2	GENE
PTGS2	GENE
ESR2	GENE
GABRA1	GENE
CHEK1	GENE
CALM	GENE
NOS2	GENE
ESR1	GENE
PTGS2	GENE
ESR2	GENE
CHEK1	GENE
CALM	GENE
NOS2	GENE
PTGS2	GENE
CHEK1	GENE
BCL2	GENE
NOS2	GENE
PTGS2	GENE
CALM	GENE
PKIA	GENE
IL6	GENE
CYP1A2	GENE
NOS2	GENE
PTGS2	GENE
ESR2	GENE
CHEK1	GENE
CALM	GENE
NOS2	GENE
PTGS2	GENE
ESR2	GENE
CALM	GENE
NOS2	GENE
PTGS2	GENE
ACHE	GENE
CALM	GENE
PGR	GENE
NR3C2	GENE
NOS2	GENE
PTGS2	GENE
CALM	GENE
CHRM3	GENE
CHRM2	GENE
PGR	GENE
NR3C2	GENE
PTGS2	GENE
PLAU	GENE
GABRA1	GENE
CCND1	GENE
BCL2	GENE
NOS2	GENE
ESR1	GENE
PTGS2	GENE
CHEK1	GENE
CALM	GENE
GABRA1	GENE
RELA	GENE
IL6	GENE
TP53	GENE
FN1	GENE
CXCL8	GENE
CHRM3	GENE
PTGS2	GENE
CALM	GENE
PTGS2	GENE
CALM	GENE
PTGS2	GENE
CALM	GENE
ESR1	GENE
PTGS2	GENE
ESR2	GENE
CHEK1	GENE
CALM	GENE
CCNA2	GENE
CHRM3	GENE
ESR1	GENE
PTGS2	GENE
CALM	GENE
PTGS2	GENE
CALM	GENE
PTGS2	GENE
CHRM3	GENE
CHRM4	GENE
CHRM2	GENE
CHRNA2	GENE
BCL2	GENE
PGR	GENE
PTGS2	GENE
GABRA1	GENE
PTGS2	GENE
ACHE	GENE
GJA1	GENE
GNRH1	GENE
PTGS2	GENE
CALM	GENE
CXCL8	GENE
CHRM2	GENE
BCL2	GENE
NOS2	GENE
PTGS2	GENE
PGR	GENE
ACHE	GENE
GABRA1	GENE
CALM	GENE
RELA	GENE
HMOX1	GENE
CYP1A2	GENE
HAS2	GENE
DIO1	GENE
CCND1	GENE
PTGS2	GENE
RELA	GENE
EGFR	GENE
VEGFA	GENE
BCL2L1	GENE
MMP2	GENE
IL10	GENE
RB1	GENE
IL6	GENE
TP53	GENE
NFKBIA	GENE
PCNA	GENE
HMOX1	GENE
CASP7	GENE
TYR	GENE
IFNG	GENE
TOP2A	GENE
CD40LG	GENE
NUF2	GENE
PGR	GENE
NOS2	GENE
PTGS2	GENE
ESR2	GENE
CHEK1	GENE
CALM	GENE
CCND1	GENE
BCL2	GENE
CAV1	GENE
COL3A1	GENE
PTGS2	GENE
ACHE	GENE
GABRA1	GENE
RELA	GENE
EGFR	GENE
VEGFA	GENE
BCL2L1	GENE
PLAU	GENE
MMP2	GENE
IL10	GENE
RB1	GENE
IL6	GENE
TP53	GENE
NFKBIA	GENE
ODC1	GENE
RAF1	GENE
SOD1	GENE
HIF1A	GENE
HMOX1	GENE
CYP1A2	GENE
MYC	GENE
GJA1	GENE
CXCL8	GENE
HSPB1	GENE
COL1A1	GENE
IFNG	GENE
TOP2A	GENE
HAS2	GENE
PARP1	GENE
HSF1	GENE
CHUK	GENE
SPP1	GENE
E2F1	GENE
CTSD	GENE
IGF2	GENE
CD40LG	GENE
IRF1	GENE
DIO1	GENE
CCND1	GENE
BCL2	GENE
NOS2	GENE
ESR1	GENE
PTGS2	GENE
CHEK1	GENE
CALM	GENE
GABRA1	GENE
RELA	GENE
IL6	GENE
TP53	GENE
FN1	GENE
CXCL8	GENE
JYH	DRUG
HQ	DRUG
LQ	DRUG
SHL	FOR
