# Supplementary material for: Mechanistic investigation of Shuanghuanglian against infectious bronchitis in chickens: a network pharmacology and molecular dynamics study
Source: Front Vet Sci. 2025 Mar 12;12:1557850. doi: 10.3389/fvets.2025.1557850 (PMC11936991; doi:10.3389/fvets.2025.1557850)
Supplement: Supplementary file 1 [file Data_Sheet_1.ZIP › Supplementary Table/table 5.csv]

		C	B	D
BCL2	BCL2	0.019607843	188.0379689	21
IL10	IL10	0.016129032	26.386085	13
E2F1	E2F1	0.014492754	1.813045288	7
CD40LG	CD40LG	0.013157895	0.333333333	5
CTSD	CTSD	0.013157895	1.491341991	3
CCND1	CCND1	0.01754386	114.9056999	15
IFNG	IFNG	0.015151515	12.65932091	10
HIF1A	HIF1A	0.018518519	61.14860811	17
VEGFA	VEGFA	0.014285714	39.86376574	7
PGR	PGR	0.015873016	74.33090243	11
HSPB1	HSPB1	0.013333333	2.952380952	4
RELA	RELA	0.016129032	35.41768788	10
RAF1	RAF1	0.01369863	28.43221606	6
SOD1	SOD1	0.012345679	0	2
CHUK	CHUK	0.014705882	5.218009768	8
PARP1	PARP1	0.013333333	14.08493748	4
ESR1	ESR1	0.018181818	165.8775828	16
EGFR	EGFR	0.01754386	44.30328073	14
PTGS2	PTGS2	0.017241379	30.57718948	14
HMOX1	HMOX1	0.016129032	64.50652422	11
IL6	IL6	0.018867925	163.935484	19
MYC	MYC	0.018867925	115.3960752	19
CAV1	CAV1	0.014285714	69.70277778	7
NOS2	NOS2	0.01369863	3.244444444	7
GJA1	GJA1	0.009615385	0	1
IGF2	IGF2	0.013888889	0	6
ODC1	ODC1	0.012048193	0	2
PCNA	PCNA	0.011764706	25.35553556	3
RB1	RB1	0.013888889	5.828956676	6
COL1A1	COL1A1	0.011494253	0	1
CYP1A2	CYP1A2	0.012820513	47.56351206	4
FASN	FASN	0.011627907	0	2
TOP2A	TOP2A	0.00952381	3.4	2
FN1	FN1	0.01	0.5	2
IRF1	IRF1	0.0125	0.733333333	4
NR3C2	NR3C2	0.010309278	0	1
