# Supplementary material for: Mechanistic investigation of Shuanghuanglian against infectious bronchitis in chickens: a network pharmacology and molecular dynamics study
Source: Front Vet Sci. 2025 Mar 12;12:1557850. doi: 10.3389/fvets.2025.1557850 (PMC11936991; doi:10.3389/fvets.2025.1557850)
Supplement: Supplementary file 1 [file Data_Sheet_1.ZIP › Supplementary Table/table 6.xls]

## Sheet: DAVID双黄连
Term	Count	PValue	class
GO:0006357~regulation of transcription by RNA polymerase II	9	0.00310352	bp
GO:0045944~positive regulation of transcription by RNA polymerase II	7	0.000555	bp
GO:0000082~G1/S transition of mitotic cell cycle	5	6.69e-07	bp
GO:0006974~DNA damage response	5	9.66e-05	bp
GO:0010628~positive regulation of gene expression	5	0.000549	bp
GO:0001666~response to hypoxia	4	0.000213	bp
GO:0043066~negative regulation of apoptotic process	4	0.00502182	bp
GO:0008284~positive regulation of cell population proliferation	4	0.00656601	bp
GO:0000122~negative regulation of transcription by RNA polymerase II	4	0.0476464	bp
GO:0070673~response to interleukin-18	3	7.17e-05	bp
GO:0005634~nucleus	19	0.000617	cc
GO:0005737~cytoplasm	16	0.00908279	cc
GO:0005615~extracellular space	11	0.000224	cc
GO:0000785~chromatin	6	2.32e-05	cc
GO:0005739~mitochondrion	6	0.0239799	cc
GO:0005789~endoplasmic reticulum membrane	5	0.0278309	cc
GO:0048471~perinuclear region of cytoplasm	4	0.0133352	cc
GO:0035189~Rb-E2F complex	2	0.00479999	cc
GO:0042802~identical protein binding	7	6.08e-05	mf
GO:0005125~cytokine activity	6	2.64e-05	mf
GO:0042803~protein homodimerization activity	6	0.000254	mf
GO:0020037~heme binding	4	0.00316714	mf
GO:0043565~sequence-specific DNA binding	4	0.00421672	mf
GO:0003700~DNA-binding transcription factor activity	4	0.00545545	mf
GO:0046983~protein dimerization activity	4	0.0115708	mf
GO:0005133~type II interferon receptor binding	3	4.05e-05	mf
GO:0034056~estrogen response element binding	3	0.000188	mf
GO:0005496~steroid binding	3	0.000604	mf
Term	ratio	PValue	Count
gga04218:Cellular senescence	20	1.33e-05	8
gga04510:Focal adhesion	20	6.95e-05	8
gga04010:MAPK signaling pathway	20	0.000431	8
gga04625:C-type lectin receptor signaling pathway	17.5	6.96e-06	7
gga04068:FoxO signaling pathway	15	0.000543	6
gga04210:Apoptosis	15	0.000564	6
gga04110:Cell cycle	15	0.00114827	6
gga05132:Salmonella infection	15	0.00845008	6
gga04370:VEGF signaling pathway	10	0.00402856	4
gga04621:NOD-like receptor signaling pathway	10	0.0349053	4
