# Supplementary material for: Mechanistic investigation of Shuanghuanglian against infectious bronchitis in chickens: a network pharmacology and molecular dynamics study
Source: Front Vet Sci. 2025 Mar 12;12:1557850. doi: 10.3389/fvets.2025.1557850 (PMC11936991; doi:10.3389/fvets.2025.1557850)
Supplement: Supplementary file 1 [file Data_Sheet_1.ZIP › Supplementary Table/table 7.xls]

	geneNames	1557_0150_Burt_1593_tracheapool1	1558_0150_Burt_1594_tracheapool2	1559_0150_Burt_1595_tracheapool4	1560_0150_Burt_1596_tracheapool5	1561_0150_Burt_1597_tracheapool7	1562_0150_Burt_1598_tracheapool9	1563_0150_Burt_1599_tracheapool11	1564_0150_Burt_1600_tracheapool13	1565_0150_Burt_1601_tracheapool15	1566_0150_Burt_1602_tracheapool17	1567_0150_Burt_1603_tracheapool19	1568_0150_Burt_1604_tracheapool21	1569_0150_Burt_1605_tracheapool23	1570_0150_Burt_1606_tracheapool25	1571_0150_Burt_1607_tracheapool27	1572_0150_Burt_1608_tracheapool29	1573_0150_Burt_1609_tracheapool31	1574_0150_Burt_1610_tracheapool33	1575_0150_Burt_1611_tracheapool35	1576_0150_Burt_1612_tracheapool6	1577_0150_Burt_1613_tracheapool8	1578_0150_Burt_1614_tracheapool10	1579_0150_Burt_1615_tracheapool12	1580_0150_Burt_1616_tracheapool14	1581_0150_Burt_1617_tracheapool16	1582_0150_Burt_1618_tracheapool18	1583_0150_Burt_1619_tracheapool20	1584_0150_Burt_1620_tracheapool22	1585_0150_Burt_1621_tracheapool24	1586_0150_Burt_1622_tracheapool26	1587_0150_Burt_1623_tracheapool28	1588_0150_Burt_1624_tracheapool30	1589_0150_Burt_1625_tracheapool34	1590_0150_Burt_1626_tracheapool36
BCL2	ENSGALG00000012885	8.98798432	8.958178856	9.360110937	9.272600101	9.392974396	9.385004688	9.396506421	9.461655116	9.484879332	9.437325234	9.231952623	9.10226634	9.562368453	9.379084581	9.371178744	9.465441774	9.451804371	9.472072699	9.413210068	9.363390211	9.275769695	9.619061627	9.414599263	9.39538233	9.158120627	9.390474666	9.36647062	9.223911315	9.196890419	9.387094367	9.257127877	9.300962478	9.142179434	9.67266846	BCL2
CCND1	ENSGALG00000007555	10.43968637	10.47826644	10.90886561	10.89823398	10.93125019	10.91354953	10.71492523	10.52021939	10.55761713	10.6561403	10.70380102	10.59301002	10.53005388	10.83590135	10.72395771	10.6424203	10.76202479	10.65780518	10.6619424	10.85116427	10.88668544	10.72688847	10.60111563	10.73068915	10.73170341	10.62023569	10.82541029	10.80448591	10.68102721	10.8174326	10.65617264	10.71419869	10.64949147	10.77355964	CCND1
H1F1A	ENSGALG00000011870	9.064661796	9.236543831	9.392126056	9.176097447	9.482275057	9.527365141	9.437558053	9.419072681	9.435479516	9.502970017	9.38525121	9.231383812	9.551994862	9.615816625	9.504399951	9.334728129	9.771498415	9.402514723	9.771610913	9.353899984	9.315947678	9.353529471	9.290946437	9.41803157	9.350472235	9.500818442	9.309821722	9.277960959	9.664415574	9.478329973	9.362474207	9.312158563	9.227313356	9.43060833	H1F1A
ESR1	ENSGALG00000012973	5.622356038	5.781006682	5.640752164	5.70785242	5.575683903	5.998768144	5.860246048	5.858413606	5.664709931	5.543972844	5.784284496	5.883316221	5.844079858	5.602985337	5.744395554	5.694149718	5.289109968	5.604810814	5.643782309	5.957023099	5.962639067	5.703939243	5.655670322	5.739321537	5.836157806	5.758024687	5.74778457	5.687661778	5.52718493	6.048096889	5.445071982	5.922023577	5.86367715	5.571921482	ESR1
HMOX1	ENSGALG00000012550	7.305991943	7.268781135	7.335081038	7.014208903	7.261936481	7.36438624	7.231198772	7.420236976	7.230404061	7.606628333	7.320596609	6.953356629	7.75980856	9.209415819	8.084213385	7.204402833	7.436724065	7.367475404	8.015937161	7.609241755	7.416563682	7.410564905	7.359784998	7.550790314	7.309679285	7.504109124	7.002093991	7.781314429	7.950404634	7.71227256	7.54130368	6.95064145	7.474064103	7.588316564	HMOX1
IL6	ENSGALG00000010915	4.461638031	4.444338512	4.284332597	4.507402636	4.259396684	4.443320457	3.998501241	4.061260693	4.252040366	4.129162962	4.237229596	4.194661449	4.975738238	5.989358667	5.583737841	4.090968233	6.708884574	4.134653046	4.491002169	4.405573219	4.286466224	4.152256799	4.243737986	4.085318236	4.212883109	4.072433506	4.27345403	4.51138709	6.332031499	5.72631746	4.029196124	4.07149162	4.251137543	4.584525568	IL6
