# Supplementary material for: Mechanistic investigation of Shuanghuanglian against infectious bronchitis in chickens: a network pharmacology and molecular dynamics study
Source: Front Vet Sci. 2025 Mar 12;12:1557850. doi: 10.3389/fvets.2025.1557850 (PMC11936991; doi:10.3389/fvets.2025.1557850)
Supplement: Supplementary file 1 [file Data_Sheet_1.ZIP › Supplementary Table/table 9.csv]

	x
1	IL6
2	CCND1
3	BCL2
4	HMOX1
